# Supplementary material for: Fluorescent Light Incites a Conserved Immune and Inflammatory Genetic Response within Vertebrate Organs (Danio rerio, Oryzias latipes and Mus musculus)
Source: Genes (Basel). 2019 Apr 3;10(4):271. doi: 10.3390/genes10040271 (PMC6523474; doi:10.3390/genes10040271)
Supplement: Supplementary file 1 [file genes-10-00271-s001.zip]

Archive with 37 entries (34 files):
- Genes_Supp_Mat_Sub/
- Genes_Supp_Mat_Sub/Table S3C_Mouse_Skin.xlsx
- __MACOSX/
- __MACOSX/Genes_Supp_Mat_Sub/
- __MACOSX/Genes_Supp_Mat_Sub/._Table S3C_Mouse_Skin.xlsx
- Genes_Supp_Mat_Sub/Table S1.xlsx
- __MACOSX/Genes_Supp_Mat_Sub/._Table S1.xlsx
- Genes_Supp_Mat_Sub/.DS_Store
- __MACOSX/Genes_Supp_Mat_Sub/._.DS_Store
- Genes_Supp_Mat_Sub/Table S5C_Mouse_Liver.xlsx
- __MACOSX/Genes_Supp_Mat_Sub/._Table S5C_Mouse_Liver.xlsx
- Genes_Supp_Mat_Sub/Table S3A_Zebrafish_Skin.xlsx
- __MACOSX/Genes_Supp_Mat_Sub/._Table S3A_Zebrafish_Skin.xlsx
- Genes_Supp_Mat_Sub/Supplemental Figure 2.pdf
- __MACOSX/Genes_Supp_Mat_Sub/._Supplemental Figure 2.pdf
- Genes_Supp_Mat_Sub/Supplemental Figure 3.pdf
- __MACOSX/Genes_Supp_Mat_Sub/._Supplemental Figure 3.pdf
- Genes_Supp_Mat_Sub/Table S3B_Medaka_Skin.xlsx
- __MACOSX/Genes_Supp_Mat_Sub/._Table S3B_Medaka_Skin.xlsx
- Genes_Supp_Mat_Sub/Supplemental Figure 1.pdf
- __MACOSX/Genes_Supp_Mat_Sub/._Supplemental Figure 1.pdf
- Genes_Supp_Mat_Sub/Table S2.docx
- __MACOSX/Genes_Supp_Mat_Sub/._Table S2.docx
- Genes_Supp_Mat_Sub/Supplemental Figure 4.pdf
- __MACOSX/Genes_Supp_Mat_Sub/._Supplemental Figure 4.pdf
- Genes_Supp_Mat_Sub/Table S4B_Medaka_Brain.xlsx
- __MACOSX/Genes_Supp_Mat_Sub/._Table S4B_Medaka_Brain.xlsx
- Genes_Supp_Mat_Sub/Table S5A_Zebrafish_Liver.xlsx
- __MACOSX/Genes_Supp_Mat_Sub/._Table S5A_Zebrafish_Liver.xlsx
- Genes_Supp_Mat_Sub/Table S4C_Mouse_Brain.xlsx
- __MACOSX/Genes_Supp_Mat_Sub/._Table S4C_Mouse_Brain.xlsx
- Genes_Supp_Mat_Sub/Table S4A_Zebrafish_Brain.xlsx
- __MACOSX/Genes_Supp_Mat_Sub/._Table S4A_Zebrafish_Brain.xlsx
- Genes_Supp_Mat_Sub/SUPPLEMENTAL FIG_TABLE_legends.docx
- __MACOSX/Genes_Supp_Mat_Sub/._SUPPLEMENTAL FIG_TABLE_legends.docx
- Genes_Supp_Mat_Sub/Table S5B_Medaka_Liver.xlsx
- __MACOSX/Genes_Supp_Mat_Sub/._Table S5B_Medaka_Liver.xlsx
