# Supplementary material for: Fluorescent Light Incites a Conserved Immune and Inflammatory Genetic Response within Vertebrate Organs (Danio rerio, Oryzias latipes and Mus musculus)
Source: Genes (Basel). 2019 Apr 3;10(4):271. doi: 10.3390/genes10040271 (PMC6523474; doi:10.3390/genes10040271)
Supplement: Supplementary file 1 [file genes-10-00271-s001.zip › Genes_Supp_Mat_Sub/Table S3C_Mouse_Skin.xlsx]

## Sheet: Sheet0
Symbol	Expr Log Ratio	p-value	FDR
Gm9522	9.283	4.71e-10	2.17e-05
TMEM179	8.271	3.39e-06	0.0174
TNFRSF8	7.983	2.47e-06	0.00495
Treml4	7.863	9.48e-07	0.00291
SYT6	7.704	2.46e-06	0.00495
REG1A	7.658	1.47e-05	0.0422
Gm13394	6.166	9.07e-12	4.18e-07
TREM1	5.169	1.35e-05	0.0133
ACOD1	4.968	7.42e-10	1.71e-05
GPR84	4.833	7.29e-06	0.00953
GNG8	4.767	3.42e-05	0.0484
CXCL6	4.377	4.79e-05	0.0329
Miat	4.256	2.24e-07	0.00258
CXCL3	4.149	1.3e-07	0.0012
IL1B	4.106	2.36e-05	0.0197
CLEC4E	3.963	6.04e-10	1.71e-05
MMP10	3.902	2.49e-05	0.0201
SH2D5	3.862	1.8e-06	0.00461
Cxcl3	3.74	2.81e-06	0.0054
Ccl2	3.657	3.38e-06	0.00864
Hmga2	3.572	2.08e-05	0.018
CCL2	3.524	2.78e-06	0.016
Ccl7	3.478	3.25e-06	0.00864
GJB1	3.405	1.33e-05	0.0133
KRT6B	3.362	1.45e-08	0.000223
Sprr1b	3.258	3.57e-07	0.00164
Gm18445	3.233	8.8e-06	0.0103
Saa3	3.151	6.99e-07	0.00238
S100A9	3.134	1.64e-05	0.0154
AQP3	3.07	3.33e-06	0.00566
SLC13A3	3.068	7.45e-06	0.0343
KRT16	3.052	2.07e-07	0.00126
TNFRSF11B	3.01	1.12e-05	0.012
TIMP1	2.943	7.49e-06	0.00953
KCNN4	2.93	6.16e-06	0.00887
MMP13	2.912	5.67e-05	0.0363
SLPI	2.905	3.61e-06	0.00574
MMP12	2.831	1.74e-06	0.00461
Sprr2a3	2.824	1.71e-05	0.0292
CSF3R	2.794	1.15e-06	0.00353
KRT6B	2.73	3.44e-06	0.00566
SPP1	2.708	1.19e-05	0.0122
SLC7A11	2.672	1.48e-05	0.0142
ITGAX	2.595	5.12e-05	0.0342
TNC	2.564	4.78e-06	0.0071
FGR	2.459	5.64e-05	0.0363
CLEC5A	2.406	2.77e-05	0.0425
LILRB4	2.399	6.27e-05	0.0391
TPPP3	-2.114	1.15e-05	0.048
HK2	-2.505	8.12e-06	0.0267
PDK2	-2.719	9.15e-05	0.0479
TPPP	-2.794	5.24e-07	0.0022
C2orf88	-3.126	9.33e-05	0.0483
KLHL33	-3.144	8.86e-05	0.0479
ATP1A2	-3.171	8.99e-05	0.0479
ABCA6	-3.204	1.13e-06	0.00326
SOX6	-3.223	7.3e-06	0.00953
AMY2A	-3.33	8.07e-05	0.0443
PPARGC1A	-3.405	6.35e-06	0.00887
KCNC1	-3.414	2.26e-06	0.00495
Retnla	-3.472	6.52e-05	0.0401
TDO2	-3.493	4.94e-05	0.0335
UCP3	-3.532	2.37e-06	0.00495
SLC24A3	-3.568	3.34e-07	0.00164
PDE3B	-3.795	1.05e-05	0.0118
CHPT1	-3.882	7.45e-05	0.0424
CA3	-3.917	7.95e-05	0.0441
Fam13a	-3.945	7.45e-05	0.0424
ACSS3	-4.015	2.27e-06	0.00495
MLXIPL	-4.068	3.45e-05	0.0261
KY	-4.113	1.99e-05	0.0177
B3GALT2	-4.142	9.05e-05	0.0479
SLC2A4	-4.174	7.65e-06	0.00953
VGLL2	-4.227	8.93e-06	0.0103
Gpr165	-4.37	7.72e-08	0.000889
CDO1	-4.375	7.15e-05	0.0423
SCTR	-4.689	4.08e-05	0.0289
CYP2E1	-4.79	5.74e-07	0.00221
AQP7	-4.827	7.69e-05	0.0432
ACVR1C	-4.877	1.1e-05	0.012
GPD1	-4.924	3.2e-05	0.0246
NEGR1	-4.938	1.88e-05	0.0309
HCAR1	-4.978	6.28e-05	0.0391
ANKEF1	-5.015	1.16e-05	0.0122
RETN	-5.09	1.99e-05	0.0177
MARC1	-5.181	6.95e-05	0.0416
MYLK4	-5.407	2.66e-05	0.0211
LRRC38	-5.721	5.22e-05	0.0344
INMT	-5.768	1.86e-07	0.00126
TCF15	-5.877	3.71e-05	0.0271
ADRB3	-6.036	3.05e-05	0.0238
ASB15	-6.189	8.19e-06	0.00993
C14orf180	-6.567	3.86e-05	0.0278
Ces1f	-6.87	3.67e-05	0.0271
THRSP	-7.331	2.34e-05	0.0197
KCNK3	-7.358	6.83e-05	0.0414
RIMS4	-7.391	3.92e-06	0.00602
SULT1E1	-7.748	7.22e-07	0.00238
GYS2	-7.886	2.42e-05	0.0199
BMP5	-8.229	1.76e-05	0.0162
GRM4	-8.858	1.42e-08	0.000218
UCP1	-10.451	2.98e-06	0.00545
Symbol	Expr Log Ratio	p-value	FDR
2310069B03Rik	-7.349	4.98e-07	0.00459
Gm13111	-6.328	7.33e-05	0.0424
Gm5478	3.998	3.07e-06	0.00545
Gm7897	3.499	2.18e-07	0.00126
