# Supplementary material for: Fluorescent Light Incites a Conserved Immune and Inflammatory Genetic Response within Vertebrate Organs (Danio rerio, Oryzias latipes and Mus musculus)
Source: Genes (Basel). 2019 Apr 3;10(4):271. doi: 10.3390/genes10040271 (PMC6523474; doi:10.3390/genes10040271)
Supplement: Supplementary file 1 [file genes-10-00271-s001.zip › Genes_Supp_Mat_Sub/Table S1.xlsx]

## Sheet: Boswell_Dr1_ProbeA_plate1
WellPosition	Name	Sequence	ID
A01	Housekeeper	TTTTTCGAGTACGGAGAGGGAGACCTGTGAATGGATTTGAGAGAGTCATCCCTCAAGACCTAAGCGACAGCGTGACCTTGTTTCA	ENSDARG00000058232
A02	Housekeeper	TCCACACTGCCAAGATTATATACACCAGCTGATGGTTGTTCTCCTTGACACATCCTCTTCTTTTCTTGGTGTTGAGAAGATGCTC	ENSDARG00000077979
A03	Housekeeper	CTGGACTAGAACTCTTTAATAAACTTGTAGTTCGTCTATGAGGCCCGGGCCACAATTCTGCGGGTTAGCAGGAAGGTTAGGGAAC	ENSDARG00000079290
A04	Housekeeper	CACACACCAGCCGCAATATGGGTCCCGCTGGGAAACACATGAGTGACAATCTGTTGAGATTATTGAGCTTCATCATGACCAGAAG	ENSDARG00000094799
A05	Housekeeper	ATAACTTCTTGGAGGTCCCACTCTCGGTTTTCTCGGAAGTCTTTTTTTGACAAAGACGCCTATCTTCCAGTTTGATCGGGAAACT	ENSDARG00000098338
A06	Housekeeper	TCTACAGTGTGAATCCTTTTATGCCATTTCAGGCTTCCTAAGTGGCTGAACGAACCTAACTCCTCGCTACATTCCTATTGTTTTC	ENSDARG00000099890
A07	Target	GTTCCTGCAACTTCTTCCAAAGCACGAGTCCAAGACATGGATCGGCCTAACCAATTTGGTTTTACTCCCCTCGATTATGCGGAGT	ace2
A08	Target	TGCTGTAGGGATTTGTAAGATCTCCACGGATGCCATAACTCTGGAAGATCCTTTCGGGTTATATCTATCATTTACTTGACACCCT	ACTN2
A09	Target	GATGCGCGATTTCAGCGATGTCTTCAGTCTCAAAGCCCTGCTCAACAGCCACTTTTTTTCCAAATTTTGCAAGAGCC	adkb
A10	Target	ATAAAGCTATGAGCGCAAGCAATGCACGTCGCTCTGTCACAATAGATGGGCACCGTGTGGACGGCAACTCAGAGATAACGCATAT	ADRA1A
A11	Target	GCGTGCGTAAAACTGTGTGTCCGTCAACAAAATAAGCGCAATCTGTCTGTCCTGGAGTTTATGTATTGCCAACGAGTTTGTCTTT	AGT
A12	Target	CAAGAACCTTCATGGTCTTCACTTTTAGTCTGTGTTGGTGTGCTTTAATTCAGATAAGGTTGTTATTGTGGAGGATGTTACTACA	APOA4 (4 of 4)
B01	Target	TAACTCCAAGAGCAGACAGTTTTCGTCTGCGCTCTAATGAACTGCTATCGCTTCCTTCCTGTGTTCCAGCTACAAACTTAGAAAC	arhgap35a
B02	Target	GGCCTTAATTTGGACTCAGTAGATGACGTAAAATGTCCAAAGACACACGACATAAAATTGGTTTTGCCTTTCAGCAATTCAACTT	b2m
B03	Target	GATATAGGCTTATCGTGTGCCGGAAAATGTGCAATCAGTCCTTCGCCATCCTGGTCAAGACTTGCATGAGGACCCGCAAATTCCT	bcas3
B04	Target	TTTGATTTCTTCAGTCAGAAACTCTGCGAAGGCTTTATCACCGTCGGTGTCTTTCGTTGGGACGCTTGAAGCGCAAGTAGAAAAC	C1QBP
B05	Target	AGGGTGTTTCCCAACAGTGAACGCAAAGTAATAAGCACCAGGGAAATAGCCCAGCAGACCTGCAATATCAAAGTTATAAGCGCGT	C1QTNF4 (2 of 2)
B06	Target	GCCAGAGTACTTGTCCAATAGGGTTTTGTGGAGATTTACTAAGGTTTCTCCCTGCCAATGCACTCGATCTTGTCATTTTTTTGCG	C3
B07	Target	GTGCTTGGATCAGATTTTCCACTTTGGATGATGAAAGTAATGGAACTGCACAAACTGGAGAGAGAAGTGAAGACGATTTAACCCA	C4B
B08	Target	ATTTTGAATTTTTTCCAGTGCTGCGAGTCACGGAAATCTTTGCTAGCCAGCGATTGCTGCATTCCGCTCAACGCTTGAGGAAGTA	C4BPB
B09	Target	CATCTTTCTTTAGTCATGCAAACACATTTAGTCCCATCATTGATCTCTCCCTGAGGCTGTTAAAGCTGTAGCAACTCTTCCACGA	c6
B10	Target	TCAATCTTCTTGCCCACTGTATAGATGTCTTTTGGGTCCAAAACAAACCCCTAGGACGCAAATCACTTGAAGAAGTGAAAGCGAG	C7
B11	Target	TCGTTGCAGGAGTAAAGGACTTCTTTCTTGTTCAAGGGTTGACTAAACCCCCACGCGATGACGTTCGTCAAGAGTCGCATAATCT	CFH
B12	Target	TCATTAGATGATCCTCTGTTGGGAATCTCTGAGAACAGCCCGGGGCGCATTTGGAATGATGTGTACTGGGAATAAGACGACG	CREB5
C01	Target	GGATGGAACAGTGGCAAGCAGACTGAGTCCGCGGTATCTTGACAGCTGCACAAGAATCCCTGCTAGCTGAAGGAGGGTCAAAC	cry2b
C02	Target	TCATCTTCTGAGGGTTTGAGAAACTTGCTGGACAGGTCATCACGAGATCTCTTGACGTAGATTGCTATCAGGTTACGATGACTGC	cwf19l2
C03	Target	TCAGGTAGGATCTGTTGTCATTGTTGCCAATCTGAGAGAGCACATACGGCCTTACAGATCGTGTGCTCATGACTTCCACAGACGT	CYBA
C04	Target	ATACCTGATATCCACGACGAACGCTGGCATGGTCGAGGGAGGACAGAAAGCTTGGAGGAGTTGATAGTGGTAAAACAACATTAGC	cyc1
C05	Target	GGTTCTCCACAACTGTGTTAATGGCGTTCATGACACGTCGGGCATGTTTTCCTACGTATATATCCAAGTGGTTATGTCCGACGGC	cygb2
C06	Target	GAGCACCTCCATAGATGCAGGTGGACTTTATACGAGAAGCTTTCCCATACCAGCAAGAAGGAGTATGGAACTTATAGCAAGAGAG	ddx5
C07	Target	AGATGGCTTTCACCACTGTTGATTTTCCATGGGCTACATGACCAATAGTTCACCCCTCCAAACGCATTCTTATTGGCAAATGGAA	eif2s3
C08	Target	CCTTTTTTAAATCCTGATGTAGTGTTTTCCCTCCTGGAGGATTGTCTGTGCCCGAAGCAATACTGTCGTCACTCTGTATGTCCGT	ERCC6L2
C09	Target	TGGCGATCTCCACATAATCTGGAGGATAATCCGTCTCGATGGGATTCGTCCCGGGAATCGGCATTTCGCATTCTTAGGATCTAAA	FGFR2
C10	Target	GCTCACGAGGTGAGCCACCTGATTCTTCATAAGTAATATAATATCCTGTGCCGATCTTCATAACGGACAAACTGAACGGGCCATT	FN1
C11	Target	CCGAAACCCAACACTGCACTGGCCTTCTTTATAGAGTAGTGACTGTGTTCCGCTATGCAGACGAGCTGGCAGAGGAGAGAAATCA	gad1a
C12	Target	CATGTGGCTTGCCAGGGCGCTGGCGCTGCCAAACGCATTCGCAACCATGTGAAGTAATGTGAGCGTACTT	gata2a
D01	Target	TGCACTTTCCCCGTAGTCGATCTTCAGGTTGCTCATGGCTTTAATCACCAGTTAGCGTGGCGTATACCATGTTGTTAACA	gnai2b
D02	Target	TCCCGCTCCATACGAGCCTGAGTCCATGTGGAACAACTGACTTTATCACCCCTGAATCAATAGAACAATATCAGTTATGGCGGTG	gtf2f1
D03	Target	AGTCCCTGTTCAGTGTACCCCACAAACTTCCCCACCGGTTGTTAATATGACAGGCCGCTAAAGACGTTCT	HLA-DMB
D04	Target	TTTGAGCAACACCAGCCTCATAAAATCCAGGAAAGCTGAGAGGATCTGCACCGTCTCAGATGAGTGGGTTAATCAATCAAGTATG	HLA-DOA
D05	Target	ATTTCTGTGTGATCTTGCCCAGAACTTGTCCTCCAGACAGATCTCCTGACACATTAGTAACGTCGGCAAGCACTTAGTCG	HMOX1
D06	Target	AAGAGGTGAAGAGCGCTGTTCTGTAACAGGTACTGAGCGTTCTGGATCTGCGTGAACCAGATTATGTATGGACGCGCAATAGATA	hnrnpk
D07	Target	TCTAAACTTAAACATGAGGGTTTGTTCAATTGCAGGGCGCTATTGGTCGTCATACGAAATTTGAGCAAGCAATTGAAGGCTTAGA	hsf2
D08	Target	CGTCCAGAGACGCGAGAAGCTCAGTGTGACACGGACCCTGCTGGACTATCAGCTAATAGGGTCGGCTCAACAGTGTATCC	igfbp1b
D09	Target	TTGACGGACTCGAAGGTGTTTATGGAGCTGCCGGTCTCCTTCCTGAAGAACTATCAATTCGTGACCCCGATCATCCAGTCCAGAA	IL1B
D10	Target	TGTTTGCCACCTTTGTGGAATTTGTTTCAATTTCTCCTTTGATCCTATAGCTTGAGCTCTAGGCCCAAAACGACCTTAATGGTCA	IL4R
D11	Target	TGCCAATTTGTAAACAGTCCCAGGACGCAGTTGATTTAGCTTCATCAGGGCTAGCCCAGATCCTACGAGATGAGCTACGTAACTA	ILF3
D12	Target	TTATCAAATCTCCGTTCAGCCCATTTTCTGCACAGTTTGTACACTTGGTCCAAATGCACTCTATATGGAGGGAGAGTAGCTGGAT	ITIH4
E01	Target	TCCATATCCATGCCAGGCCACGACAAAAGGATTGTCGATAGTGATCCAAACCTGGTCTAGGTATCTAATTCGTGGGTCGGGTACT	KL
E02	Target	CGGGATCATGGGATCCATCTCACCGTGACACTGAAGAATGGGAGTGTCCTCATTAGCTCGGATGCTATCAGCTTGCGCCTATTAT	lypla2
E03	Target	CTCAGCTGGTCTAGGTGGTCATTGCCTTTAAAAAGTGTCCTTCCAAGTAACACGATCTGTATTTTGCACCTTTCGCTATGCTGAG	MAPK12
E04	Target	TCTGCTGTGGTGCGATTTGAATGCATGGACAGTCGAACCTCAACAAGTGCCTGTGTCCGTCTATACGCATACTGGTCCACATATA	mst1ra
E05	Target	CCATCCTTCGTTTCAACTTCGACTCTGTCACCATCAATCTGCTTGATTTCCATGTTGGAGTTAACGGAGACCCGCCATCGTTTAC	MYH7B
E06	Target	GCGATGCACTTGTAATCTCCCTCATCAAGCTTATTGACGTCTTTGATGGTCGCTCATTTTGAACATACGATTGCGATTACGGAAA	ncam1a
E07	Target	TCACTGAACACCACAAGGTAAGACGGCCATCCTTCGCGCTGTTCCACACACCTATGCATCATGTGCCTCACTAGGACATCATGCT	NCF2
E08	Target	GCACCCGGAAAGTGACAGCTGGACCAACCACACTCTGATTGGTGACAATGCCTAAATTGGGAAAAAAGGTTTTAGCTATTGATGG	ptprnb
E09	Target	TCAGTAGCTGCATCAGATAGTCGGGACTCGGCCTCGCTTCAGTTAAAGGCTATCTTGCTCCGCTCGTTCTC	qkia
E10	Target	TTCTTCTCCACCGGTGTCTTTCTGTTTATCTGTCTAACCAGGTCATAAAACTTAAAGCTATCCACGAATGTCAAAAATGTGGTTT	RAP1A
E11	Target	GTTTGCCTCGACGTCCTTAAGAATGCGTATAAAATCCTGCTTGTCCACCCCCCGAATGTATAATGCTGACGTTCTTGCTTTTGGC	rapgef3
E12	Target	ATGCTTTGAAGACCTCCGGTCCTGCATATTTGCTGTCAAAAAAGACAGTGCCTATTGAAGCAATCCTCTCCCCAATACTTAAAAA	rorab
F01	Target	GGCGTAAAGCTGGTTATTGTCAGGAGGGGTTACCTTCCGTACCAAAAACACTACGGTTACCGTCTTTATAAGTGAACAAAACCGG	RPS6KA1
F02	Target	GTGTAAGAGTCTTCAATGGTTGGGTCGTAGTCAGACACAAAGTACGACTGCTCTGTGAACTGTCATCGGTCCGATCAATTAGTCT	RRAS
F03	Target	ACGGAAGGAGGATTTTCCCAGTGGATCAGCACAGGCCAAACTGCTATTTGCTCCCCTTTCCCAAGTAAATGTACGGGAATTATCG	SELP
F04	Target	TTCTCTCACTGCAATCTTCAGCGTTGTCAGAATTTTCATCATCGGGAAGTCGCTTTATTATGTGTTCGTCTAACTCTGTTTCTGT	skap1
F05	Target	TGTCGGTGTCGTGTGCATCCTGATTCTTTTCATCCTGAGTATCAGCCGAGTGCATGAGCTGTCTTTCACATGATACATCG	skilb
F06	Target	ATAAGATTGCATTCCTGCTGGTCCCGGAAAGGGTGAAAGTGTGTTGGTGGCTATTTCTGTTCACGGATGAAGGCCTATATCAATG	SOCS1
F07	Target	TCACCTTGTCTCCTAAAGCGGCTAGATCTCTCTCAAATCCTTCATGCTTGCCATCCACTTTCATGGAAACAATAAGAGCAGGGAA	SPN
F08	Target	ACCTCTCTTTTTATGCCTTGCACAGTAAACATTCGCTTAATTGCCATCTCCACAAACTCACTACTACCAACAACCTCACCAAAAA	STAT3
F09	Target	CCAGCCTTTACTGCAGCCACAGCATAACAGCATTCTTTTTTTTTCTCTGCTCATGTCCTCTGTTAATCCAGCCTGAATATGCCA	TF
F10	Target	CGTCAGAGAGTCAGCGATGTATTGACCCTCTTCATCAACACACCAACAGACAGAAATGTCACTCCCATGGTGGCTGATATAGAAA	tg
F11	Target	TGAAATTGCCTTGTGAAATGCGATCTCTCAATGTGAGTCTCAGCACACTTCATGTCGAACCTTGGATAGGAGCGACCGATTACGT	TNFA
F12	Target	CTCCAGGACGGCATGCACAGCTTCCTTCAACATCTCCTCAGGTTGTTACTTGAAGGGTTCAACACGAGCTC	TNFAIP3
