# Supplementary material for: Fluorescent Light Incites a Conserved Immune and Inflammatory Genetic Response within Vertebrate Organs (Danio rerio, Oryzias latipes and Mus musculus)
Source: Genes (Basel). 2019 Apr 3;10(4):271. doi: 10.3390/genes10040271 (PMC6523474; doi:10.3390/genes10040271)
Supplement: Supplementary file 1 [file genes-10-00271-s001.zip › Genes_Supp_Mat_Sub/Table S5C_Mouse_Liver.xlsx]

## Sheet: Sheet0
Symbol	Expr Log Ratio	p-value	FDR
IL27	6.345	8.41e-05	0.0187
SDR16C5	4.223	8.66e-08	0.000665
Zfp960/Zfp97	4.22	1.69e-08	0.000195
CYP4F22	4.009	2.44e-08	2.25e-05
1810019N24Rik	3.941	8.67e-07	0.00799
Abcb1b	3.899	1.3e-13	5.99e-09
Mup1	3.653	2.51e-05	0.00729
Dsg1c	3.278	5.65e-09	6.51e-06
FCMR	3.246	2.12e-05	0.00634
MYC	3.196	9.95e-06	0.00342
ESRRG	3.009	2.2e-07	0.000161
NTRK2	2.935	6.72e-09	0.000103
C11orf53	2.753	1.2e-05	0.00392
FHOD3	2.624	2.35e-05	0.00691
Zfp-ps	2.594	9.61e-05	0.0207
Obox4-ps2	2.555	1.08e-05	0.00355
CCDC171	2.54	4.46e-06	0.00183
CRYBB3	2.52	7.63e-06	0.0308
Mup1 (includes others)	2.405	3.77e-06	0.0225
LRIT2	2.383	6.96e-06	0.00263
Nlrp5-ps	2.371	2.57e-06	0.00121
SUCNR1	2.353	1.06e-08	1.11e-05
SERPINA5	2.327	4.01e-08	3.49e-05
Obox4-ps3	2.308	5.33e-05	0.0129
NREP	2.225	0.000253	0.0413
VEGFD	2.217	0.000229	0.0391
Nat8f3 (includes others)	2.204	0.000286	0.0453
BACH2	2.165	2.88e-08	0.00133
Obox4-ps1	2.153	3.45e-05	0.0094
NCAM2	2.148	1.48e-05	0.00469
BCL6	2.128	2.19e-07	0.00504
GBP3	2.128	1.52e-06	0.000789
SNTG1	2.12	3.19e-07	0.00022
FAM210A	2.103	9.1e-10	1.35e-06
ABCG8	2.058	5.67e-07	0.000354
LRTM1	2.045	0.000112	0.023
B4GALNT1	2.037	6.76e-06	0.0312
ARHGEF37	2.03	0.000132	0.0255
SPATC1	-2.002	6.17e-05	0.0143
ZBTB16	-2.008	5.84e-07	0.000356
OSBPL10	-2.027	1.26e-05	0.00409
TACC2	-2.037	6.4e-07	0.000383
SLPI	-2.043	2.4e-06	0.00114
DIO3	-2.062	0.000123	0.0246
CGREF1	-2.063	4.09e-07	0.000273
SERPINA3	-2.069	5.02e-06	0.00197
UPK1B	-2.084	3.79e-05	0.00998
Serpina3g (includes others)	-2.088	5.9e-05	0.0138
IL1R1	-2.109	0.000123	0.0246
PRRG4	-2.109	5.4e-06	0.00209
SMOX	-2.111	1.62e-10	3.11e-07
C12orf45	-2.112	4.58e-05	0.0116
TMEM119	-2.122	1.24e-06	0.000658
MAFB	-2.123	6.79e-06	0.0308
Hspa1b	-2.128	6.47e-08	5.14e-05
mir-290	-2.155	5.78e-05	0.0137
Chil3/Chil4	-2.164	0.00013	0.0253
NNMT	-2.171	8.06e-07	0.0186
DDR1	-2.174	6.05e-11	1.27e-07
FAM124A	-2.18	5.38e-09	6.36e-06
ACOT1	-2.197	4.92e-06	0.0381
IGF2BP2	-2.204	5.69e-07	0.000354
IGFBP6	-2.204	2.59e-09	3.62e-06
FHL2	-2.22	3.19e-06	0.0014
SHC2	-2.271	5.63e-05	0.0135
mir-290	-2.304	4.55e-06	0.00184
SERPINA7	-2.308	1.48e-14	6.83e-11
KCNT2	-2.346	5.77e-07	0.00664
Retnlg	-2.374	0.000131	0.0254
Gtpbp4-ps4	-2.377	0.00019	0.0337
CCNB1	-2.38	5.79e-06	0.0381
MINOS1-NBL1/NBL1	-2.387	8.41e-07	0.000473
DUSP8	-2.392	9.93e-07	0.0152
TTLL8	-2.433	0.000101	0.0212
GABRA6	-2.465	0.000271	0.0436
FABP4	-2.481	2.28e-08	2.17e-05
Hist1h1e	-2.492	8.73e-08	6.71e-05
Mt1	-2.513	6.8e-13	2.24e-09
Mt2	-2.528	2.05e-11	4.72e-08
KRT18	-2.542	1.09e-09	1.57e-06
HIST1H1D	-2.567	1.69e-06	0.000846
SEMA3E	-2.575	0.000218	0.0375
HIST1H3A	-2.592	0.000134	0.0257
MS4A4A	-2.594	0.000302	0.0473
TES	-2.616	3.85e-10	7.09e-07
HSD3B2	-2.622	3.77e-05	0.00998
C11orf86	-2.634	1.11e-15	5.67e-12
IGDCC4	-2.669	9.25e-05	0.0201
SLC39A10	-2.672	1.53e-10	3.07e-07
KRT8	-2.69	6e-12	1.63e-08
ATP6V0D2	-2.778	2.71e-12	7.81e-09
CYP2S1	-2.815	7.36e-08	5.75e-05
HSPB1	-2.824	2.71e-07	0.000192
HSPA1A/HSPA1B	-2.833	1.42e-05	0.00453
C4orf36	-2.835	0.000241	0.0406
Cyp3a63-ps	-2.837	1.07e-05	0.0379
CHGA	-2.85	0.000312	0.0484
TOX2	-2.888	9.07e-12	2.32e-08
LEPR	-2.89	5.9e-05	0.0138
MMP7	-2.89	0.000253	0.0413
DEPDC1B	-2.907	4.15e-05	0.0108
PLSCR1	-2.912	2.85e-09	3.87e-06
HSPB7	-2.924	0.000231	0.0393
IGFBP1	-2.937	2.9e-08	0.000267
EIF4EBP3	-2.957	4.25e-08	3.63e-05
PPL	-3.02	3.44e-25	3.97e-21
MSX1	-3.025	5.87e-07	0.000356
GDPD3	-3.033	4.1e-06	0.0236
SRXN1	-3.103	5.46e-28	8.39e-24
CIDEC	-3.118	1.05e-17	6.9e-14
ELOVL7	-3.142	1.84e-11	4.47e-08
CD14	-3.159	5.59e-08	4.6e-05
Ngp	-3.191	1.82e-06	0.014
SLC4A11	-3.193	0.000213	0.0367
SERPINE1	-3.198	3e-05	0.00843
FGF18	-3.206	0.000246	0.0409
LCN2	-3.228	9.92e-06	0.00342
LOR	-3.232	1.73e-08	1.73e-05
MMP8	-3.269	2.04e-05	0.00614
ANXA8/ANXA8L1	-3.297	5.05e-06	0.00197
EPCAM	-3.366	1.34e-20	1.03e-16
Bmp8b	-3.371	1.98e-12	6.08e-09
A630020A06	-3.394	8.93e-10	1.35e-06
CYP2A6 (includes others)	-3.399	4.58e-07	0.00703
OR10J5	-3.464	0.000141	0.0268
1200007C13Rik	-3.507	1.17e-06	0.000625
UGT2B28	-3.53	7.62e-10	1.21e-06
ADRA2A	-3.612	2.05e-07	0.00473
CIDEA	-3.632	8.65e-06	0.00316
NRG4	-3.757	2.32e-11	5.09e-08
EREG	-3.776	0.000116	0.0237
CXCL2	-3.779	9.75e-05	0.0208
TMC5	-3.798	1.56e-05	0.00487
AY512931	-3.839	4.72e-14	1.98e-10
Wfdc3	-3.906	4.2e-09	5.38e-06
SYT12	-4.077	8.45e-14	3.24e-10
KIAA0895	-4.08	2.69e-06	0.00125
FAM107A	-4.103	1.57e-06	0.000796
Ly6k	-4.204	0.000259	0.042
FGFBP1	-4.259	3.31e-06	0.00144
1810053B23Rik	-4.328	4.46e-08	0.00206
PTH2R	-4.459	6.98e-10	1.15e-06
Zfp125	-4.528	8e-10	1.84e-05
CD177	-4.568	0.000186	0.0332
Rnf138rt1	-4.599	1.03e-05	0.0035
DHRS9	-4.628	2.62e-21	2.42e-17
3110053B16Rik	-4.669	1.99e-08	0.000833
TIMP1	-4.812	2.02e-08	1.98e-05
A1BG	-4.969	1.35e-06	0.0124
CXCL17	-5.111	1.66e-07	0.000124
SULT1E1	-5.144	2.31e-08	2.17e-05
LY6D	-5.155	6.9e-44	3.18e-39
Cyp2b13/Cyp2b9	-5.364	8.03e-06	0.0308
TM4SF20	-5.711	1.79e-06	0.000885
Ctsj	-5.968	1.93e-05	0.00586
SLC10A6	-5.978	8.73e-07	0.000484
Dppa3-ps	-5.992	9.53e-06	0.00338
SPRR1A	-6.69	1.69e-36	3.9e-32
LYPD8	-6.848	2.18e-06	0.00107
CTSK	-6.971	0.000123	0.0246
A2M	-7.444	6.11e-10	1.04e-06
Sprr1b	-7.547	5.86e-08	4.73e-05
Dppa3	-7.655	3.71e-09	4.89e-06
CCNB1IP1	-7.717	1.49e-06	0.0203
Mt4	-8.377	2.74e-13	9.72e-10
Ivl	-8.932	1.97e-16	1.13e-12
Symbol	Expr Log Ratio	p-value	FDR
Gm13394	8.608	9.74e-42	4.49e-37
Gm10800	6.255	1.51e-10	6.97e-06
Gm29669	3.718	2.89e-05	0.00827
Gm12248	2.38	5.32e-07	0.000345
Gm26708	2.337	0.00017	0.0311
Gm38070	2.288	7.02e-07	0.00809
Gm42743	-2.147	4.29e-06	0.00178
Gm14319	-2.874	3.01e-07	0.00021
Gm5530	-2.916	3.76e-07	0.000255
Gm14636	-2.964	5.14e-05	0.0127
Gm2093	-3.394	8.93e-10	1.35e-06
Gm4262	-4.52	2.3e-06	0.00112
Gm10309	-4.593	0.000186	0.0332
Gm17046	-5.048	7.52e-17	3.47e-12
Gm43305	-6.728	1.7e-05	0.00525
Gm15611	-8.707	5.99e-12	1.38e-07
