# Supplementary material for: Fluorescent Light Incites a Conserved Immune and Inflammatory Genetic Response within Vertebrate Organs (Danio rerio, Oryzias latipes and Mus musculus)
Source: Genes (Basel). 2019 Apr 3;10(4):271. doi: 10.3390/genes10040271 (PMC6523474; doi:10.3390/genes10040271)
Supplement: Supplementary file 1 [file genes-10-00271-s001.zip › Genes_Supp_Mat_Sub/Table S3A_Zebrafish_Skin.xlsx]

## Sheet: Sheet0
Symbol	Expr Log Ratio	p-value	FDR
ACOD1	11.882	5.3e-28	3.67e-24
GAR1	10.522	1.23e-10	6.2e-08
GPAT3	10.521	7.87e-15	8.28e-12
IFI35	10.467	2.14e-12	1.48e-09
G3BP2	10.226	3.54e-10	1.63e-07
STK17B	10.117	1.62e-11	9.46e-09
GGT1	9.823	8.11e-10	3.47e-07
ZZZ3	9.785	5.12e-10	2.27e-07
EIF4EBP1	9.667	1.1e-09	4.57e-07
G3BP1	9.553	2.33e-25	1.03e-21
GNPTAB	9.539	0.000413	0.0213
POLD2	9.511	0.000479	0.024
CAD	9.467	6.27e-07	0.000109
THBS1	9.463	2.04e-07	4.13e-05
ABCA1	9.447	3.26e-07	6.16e-05
RRAS	9.44	0.000486	0.0242
HDAC6	9.423	0.000502	0.0248
CCND1	9.405	0.000578	0.0276
STAT3	9.288	1.34e-06	0.000208
C4A/C4B	9.238	0.000767	0.0341
DHRS13	9.181	1.08e-07	2.42e-05
DAP	9.115	8.52e-08	1.99e-05
WDR3	9.115	8.53e-08	1.99e-05
ARPC1A	9.114	0.000868	0.0374
CLU	9.103	7.28e-13	5.34e-10
TNFRSF14	8.863	1.79e-06	0.000265
RPL37	8.829	7.46e-07	0.000126
CGREF1	8.717	1.41e-06	0.000218
HPRT1	8.636	0.000475	0.0238
CMPK1	8.613	1.51e-05	0.00154
PBDC1	8.602	4.19e-05	0.00353
MFAP1	8.505	4.15e-05	0.0035
ZPR1	8.455	7.8e-06	0.000904
FN1	8.401	1.99e-09	7.57e-07
WNT7B	8.394	0.000411	0.0213
OSBPL3	8.392	1.1e-05	0.00118
RAP1A	8.389	3.59e-05	0.00315
MCM7	8.378	1.44e-05	0.00148
TF	8.373	1.19e-05	0.00126
SLC38A5	8.335	6.08e-05	0.00474
EFTUD2	8.329	1.64e-05	0.00164
LRMP	8.319	0.000939	0.0395
RIC8B	8.318	3.67e-05	0.00321
CYP26B1	8.311	3.97e-05	0.00339
WNK1	8.27	2.25e-05	0.00213
TNFAIP1	8.22	2.82e-05	0.00258
TOE1	8.215	0.000102	0.0071
CRTAC1	8.211	7.24e-05	0.00543
VCP	8.208	3.33e-05	0.00296
CCDC77	8.121	0.00101	0.0419
BVES	8.069	0.000595	0.0282
OTUD5	8.04	0.000335	0.018
CARF	7.947	0.000361	0.0192
CYTH4	7.925	0.000299	0.0166
ICE1	7.917	0.000429	0.0219
APOA1	7.907	0.000191	0.0118
UHRF1	7.907	0.000191	0.0118
RIOK2	7.881	0.000204	0.0123
SGMS2	7.842	0.000965	0.0403
DRAP1	7.743	0.000458	0.0232
LARGE2	7.71	0.000721	0.0327
PROM2	7.695	0.000832	0.0362
CNOT3	7.692	0.000646	0.0301
DAPK3	7.671	0.000317	0.0173
ADGRG2	7.593	9.29e-10	3.91e-07
CYBA	7.582	0.000428	0.0219
CBR4	7.529	0.000727	0.0329
ILF3	7.492	0.00071	0.0323
MMP11	7.446	7.08e-19	1.32e-15
MRPS12	7.402	0.000881	0.0378
LAMTOR5	7.363	0.00111	0.0447
YEATS2	7.347	0.00108	0.0438
TMEM106A	7.342	0.000944	0.0396
ZNF706	7.326	0.00119	0.0474
TRMT61A	7.294	0.00107	0.0436
TMEM206	6.987	1.26e-06	0.000198
ALOX5	6.965	7.77e-38	1.25e-33
FBRS	6.815	7.69e-30	7.45e-26
MLLT10	6.649	8.68e-09	2.8e-06
CHIA	6.586	7.76e-06	0.000902
UBAP1L	6.583	0.000663	0.0309
TIMP3	6.437	4.65e-49	2.25e-44
BTAF1	6.115	8.85e-05	0.00631
NUP50	6.109	7.14e-05	0.00536
RPS6KA1	6.021	0.000119	0.00796
MFAP2	6.019	0.000138	0.00902
SKAP2	5.866	0.00126	0.0496
MFAP4	5.813	0.000199	0.0121
NOS2	5.783	6.6e-18	1.1e-14
SF3B3	5.738	0.000432	0.0221
EFNA1	5.633	1.36e-08	4.09e-06
STAT4	5.56	7.17e-10	3.13e-07
SAA1	5.511	3.5e-44	8.48e-40
GRN	5.452	5.12e-21	1.46e-17
F8A1 (includes others)	5.447	0.00094	0.0395
FBXO45	5.357	0.000164	0.0103
CARHSP1	5.255	2.49e-05	0.00234
RIN3	5.221	1.26e-06	0.000198
NPM1	5.191	6.04e-19	1.17e-15
ELMSAN1	5.116	0.000462	0.0233
SLC25A12	5.112	5.8e-06	0.000711
TNFAIP3	5.06	3.2e-24	1.29e-20
ITLN1	5.057	3.16e-08	8.47e-06
ATP1A2	5.053	5.2e-07	9.26e-05
CFH	4.972	1.3e-07	2.82e-05
C3	4.94	1.32e-06	0.000206
SLC2A6	4.934	6.26e-27	3.37e-23
GGT2/LOC102724197	4.808	2.8e-05	0.00257
YWHAB	4.791	0.00093	0.0392
F5	4.644	1.09e-20	2.93e-17
TFDP1	4.638	5.87e-05	0.00462
HYOU1	4.624	4.36e-05	0.00366
TMED8	4.584	8.8e-05	0.00629
ANTXR2	4.556	6.77e-05	0.00513
ATP6V1A	4.491	0.000439	0.0223
PRF1	4.491	2.77e-06	0.000391
LGALS9	4.487	1.04e-17	1.68e-14
UNC13D	4.485	0.00011	0.0075
SPN	4.479	0.000857	0.0371
TNFAIP2	4.463	1.66e-23	5.74e-20
FN1	4.37	1.6e-07	3.39e-05
NDUFV2	4.214	6.6e-12	4.21e-09
GPSM2	4.182	0.000629	0.0294
ETF1	4.166	0.000174	0.0109
MRPS22	4.124	0.000103	0.00715
HAMP	4.123	3.66e-06	0.00048
WWOX	4.119	0.000593	0.0281
B3GNT5	4.11	0.000201	0.0122
DHX57	4.099	0.000287	0.0161
TNF	4.059	6.55e-05	0.00501
COL9A1	4	0.000367	0.0194
SCYL3	3.998	0.000364	0.0193
CHIA	3.963	7.05e-11	3.75e-08
HMOX1	3.91	1.83e-27	1.11e-23
C4BPB	3.908	3.7e-20	8.96e-17
GPR132	3.893	6.7e-05	0.0051
VCAN	3.839	4.05e-14	3.63e-11
CD274	3.788	9.56e-06	0.00107
AES	3.776	0.000196	0.012
FFAR2	3.763	1.11e-06	0.000177
GRN	3.745	1.51e-09	5.9e-07
CHST12	3.662	0.000843	0.0366
MMP13	3.625	1.19e-16	1.51e-13
PLAU	3.598	3.46e-11	1.95e-08
SELP	3.576	0.0003	0.0166
MMP12	3.574	2.42e-12	1.65e-09
CCR1	3.559	3.51e-06	0.000464
LEP	3.531	2.28e-07	4.54e-05
ASNS	3.456	2.89e-05	0.00263
CARD9	3.444	4.54e-14	4e-11
OSM	3.425	3.76e-12	2.49e-09
CCDC39	3.342	0.000398	0.0208
DDX5	3.341	5.47e-11	2.94e-08
HSPD1	3.285	5.01e-15	5.39e-12
ASNS	3.265	0.00124	0.0489
GRN	3.253	5.47e-06	0.00068
DRAM1	3.249	2.35e-13	1.86e-10
RSAD2	3.209	3.13e-15	3.45e-12
ATP1A1	3.186	4.63e-07	8.4e-05
GPR84	3.171	9.27e-10	3.91e-07
TMEM214	3.13	0.000451	0.0229
STEAP4	3.077	2.86e-19	5.77e-16
SOCS1	3.066	6.97e-05	0.00526
KRT18	3.045	6.63e-09	2.16e-06
MMP1	3.031	2.79e-08	7.73e-06
WT1	3.002	4.22e-07	7.71e-05
MFAP3	2.989	0.000142	0.00924
MOXD1	2.969	3.03e-14	2.77e-11
ADAM8	2.952	1.04e-15	1.2e-12
ATP5PF	2.863	0.000761	0.034
USP10	2.862	0.000214	0.0128
CYBB	2.846	3.61e-09	1.27e-06
CTSL	2.819	0.000231	0.0135
GLE1	2.808	0.000333	0.018
ODC1	2.788	3e-17	4.54e-14
LGALS3BP	2.787	3.5e-08	9.21e-06
CD22	2.756	0.000875	0.0376
NCF2	2.747	3.37e-10	1.57e-07
DHX58	2.734	5.84e-12	3.82e-09
HAVCR1	2.72	0.000814	0.0356
IL1B	2.7	1.73e-09	6.65e-07
MAPK12	2.682	0.000577	0.0276
FYB1	2.63	0.00052	0.0254
ISG15	2.626	1.07e-09	4.48e-07
MFAP5	2.622	2.78e-05	0.00256
MFAP4	2.609	5.57e-06	0.000687
LTB4R	2.608	2.46e-07	4.84e-05
MTHFD1L	2.594	6.47e-12	4.18e-09
NCF1	2.587	1.85e-11	1.07e-08
FUT7	2.583	0.00032	0.0174
MFAP4	2.568	0.00018	0.0112
GPR75	2.563	0.000851	0.0368
ZNFX1	2.558	1.11e-07	2.47e-05
HDAC8	2.551	1.98e-05	0.00193
STAT1	2.476	3.72e-08	9.73e-06
FERMT3	2.443	1.45e-06	0.000222
TDP2	2.437	9.06e-05	0.00644
CYBB	2.434	1.33e-09	5.4e-07
PAICS	2.43	2.35e-07	4.65e-05
CMKLR1	2.414	0.000206	0.0124
PIKFYVE	2.407	0.00116	0.0465
SNX10	2.406	8.81e-06	0.000999
EPAS1	2.396	2.07e-07	4.16e-05
SGSM1	2.393	1.41e-05	0.00146
FBXW11	2.388	7.4e-06	0.000872
MDP1	2.369	3.72e-10	1.69e-07
STAT2	2.367	6.4e-05	0.00492
TP63	2.365	1.35e-07	2.92e-05
MFAP4	2.363	1.95e-08	5.55e-06
ABCF2	2.345	1.87e-12	1.33e-09
LECT2	2.333	3.95e-09	1.37e-06
ADAM19	2.33	0.000143	0.00932
IGFBP6	2.328	1.72e-09	6.65e-07
TXN	2.323	6.95e-13	5.18e-10
ADA2	2.317	6.25e-05	0.00484
SRP54	2.311	8.35e-12	4.93e-09
GON4L	2.31	1.11e-05	0.00119
SAMSN1	2.309	2.37e-09	8.69e-07
PLEK	2.307	1.04e-07	2.37e-05
MPV17L2	2.302	1.57e-05	0.00159
ADAMTS1	2.266	1.63e-08	4.82e-06
SLC16A6	2.265	1.21e-07	2.67e-05
MDH1	2.233	0.000471	0.0237
PTGIR	2.228	0.000932	0.0392
SRD5A2	2.228	0.000162	0.0103
CES2	2.226	1.63e-05	0.00164
CPSF2	2.22	5.25e-07	9.31e-05
FYB1	2.22	1.92e-08	5.54e-06
PRDM1	2.217	1.34e-08	4.06e-06
EIF4A1	2.214	3.56e-12	2.4e-09
CMPK2	2.2	8.05e-06	0.000924
NCF4	2.192	8.13e-07	0.000137
NPM2	2.191	1.18e-08	3.59e-06
STOML3	2.189	3.14e-06	0.000426
CRY2	2.179	5.56e-05	0.00443
IL4R	2.177	8e-05	0.00583
LGMN	2.172	2.44e-08	6.91e-06
CH25H	2.171	0.000149	0.00965
ZSWIM8	2.166	0.000783	0.0344
TIMP2	2.149	8.49e-11	4.47e-08
GBP2	2.146	0.00118	0.047
PTRH1	2.133	0.000474	0.0238
CTSV	2.128	1.68e-06	0.000253
GDA	2.109	1.85e-05	0.00182
DHRS12	2.106	5.56e-07	9.83e-05
ATP1A3	2.102	2.06e-05	0.00198
ALDH1A2	2.101	2.64e-08	7.39e-06
IL-6	2.097	1.03e-10	5.36e-08
DDX4	2.096	2.38e-10	1.13e-07
HSPA4	2.096	1.7e-10	8.26e-08
CRTAC1	2.089	1.96e-07	4e-05
TNFRSF9	2.084	7.26e-06	0.00086
GBP1	2.056	5.95e-09	2e-06
C7	2.054	0.000109	0.00745
CTPS1	2.043	4.87e-06	0.000614
STAT5A	2.04	2e-09	7.57e-07
SEC31A	2.037	0.000769	0.0341
ANXA1	2.036	3.74e-10	1.69e-07
HELZ2	2.036	1.42e-09	5.67e-07
KLF16	2.025	1.8e-07	3.73e-05
PFKP	2.023	0.000107	0.00735
SPI1	2.019	0.000415	0.0214
HCK	2.012	2.83e-06	0.000396
SLC25A37	2.005	1.41e-06	0.000218
PLXNC1	2.002	0.000117	0.00791
FST	-2.016	4.15e-05	0.0035
MYL1	-2.016	9.24e-09	2.93e-06
SYNPO2	-2.025	1.26e-07	2.76e-05
SCN4A	-2.083	0.000133	0.00877
TMEM59	-2.104	0.000437	0.0222
PAPLN	-2.143	0.000743	0.0334
PLPP7	-2.147	0.000112	0.00755
RTN2	-2.18	0.000154	0.00984
ADIPOQ	-2.192	0.000883	0.0378
NDUFV3	-2.194	1.07e-07	2.41e-05
GATM	-2.199	1.14e-08	3.51e-06
FILIP1L	-2.215	0.000565	0.0272
ACTA1	-2.228	1.01e-05	0.00111
TNNC2	-2.232	1.14e-13	9.68e-11
METTL21C	-2.254	5.59e-06	0.000687
TNNT3	-2.283	7.77e-12	4.76e-09
CMYA5	-2.287	1.79e-05	0.00178
SYNPO2	-2.288	1.45e-06	0.000222
DAPK2	-2.307	1.81e-05	0.00179
HHATL	-2.317	6.14e-07	0.000107
TXNIP	-2.325	2.87e-13	2.21e-10
LDB2	-2.329	0.00119	0.0474
LDB3	-2.33	3.03e-06	0.000417
GSTK1	-2.364	0.000188	0.0116
TXNIP	-2.392	1.19e-13	9.91e-11
TRDN	-2.403	5.52e-06	0.000682
MYLPF	-2.454	6.98e-16	8.45e-13
MYOM1	-2.468	3.08e-06	0.00042
TNNI2	-2.518	8.63e-06	0.000984
METTL21A	-2.526	1.09e-07	2.44e-05
PVALB	-2.529	6.53e-09	2.14e-06
ACTC1	-2.533	2.21e-14	2.1e-11
FST	-2.61	1.16e-05	0.00123
TNNT3	-2.682	1.28e-14	1.29e-11
TNNT2	-2.689	7.24e-06	0.00086
TNNT1	-2.704	2.5e-18	4.48e-15
PVALB	-2.766	3.69e-06	0.000482
NEXN	-2.772	0.000428	0.0219
MYOT	-2.805	1.83e-06	0.000267
EEF1D	-2.875	4.27e-08	1.08e-05
SVIL	-2.986	2.6e-13	2.03e-10
SPATA5L1	-3.027	5.71e-05	0.00452
SLC25A38	-3.029	9.45e-07	0.000155
PVALB	-3.268	3.44e-20	8.77e-17
VCPKMT	-3.283	2.84e-08	7.81e-06
C2CD5	-3.339	0.000238	0.0139
TRDN	-3.377	4.2e-05	0.00353
SLC6A13	-3.475	1.04e-06	0.000168
LDB1	-3.502	0.00049	0.0244
EEF1AKMT3	-3.506	8.85e-17	1.16e-13
SCRIB	-3.69	0.000489	0.0243
TTN	-3.853	0.0003	0.0167
COL11A2	-4.052	8.66e-05	0.00621
TECRL	-4.083	4.81e-05	0.00398
LMO7	-4.161	0.000691	0.0318
PRR15L	-4.212	0.000688	0.0317
RBM39	-4.345	0.000412	0.0213
PVALB	-4.517	3.8e-28	3.07e-24
KRT1	-4.849	0.000851	0.0368
ATP5PF	-4.942	0.000164	0.0103
ARHGAP29	-5.063	0.000119	0.00796
AATK	-5.238	7.6e-07	0.000128
EBF1	-5.277	0.000241	0.014
ACTN2	-5.612	0.000166	0.0104
IDH3A	-5.788	0.000193	0.0118
PARK7	-6.09	2.86e-05	0.0026
C1QBP	-6.175	3.3e-09	1.17e-06
ST14	-6.858	9.89e-06	0.0011
SLC35B1	-7.532	0.000365	0.0193
TBC1D22B	-7.573	0.000425	0.0218
STX12	-7.644	0.00125	0.0494
CPSF6	-7.652	0.000501	0.0248
PHLDB1	-7.702	0.000268	0.0153
ACY1	-7.713	0.000736	0.0332
CRYAB	-7.718	0.000258	0.0148
PLXNB2	-7.755	0.000219	0.013
LSM14A	-7.797	0.000291	0.0163
MLLT3	-7.803	0.000525	0.0256
RIC8A	-7.849	0.000185	0.0114
KHK	-7.993	0.000694	0.0318
UQCRC2	-8.007	0.000115	0.00773
GCNT7	-8.147	3.69e-05	0.00321
CACNA1B	-8.154	3.73e-05	0.00324
PLOD3	-8.175	3.03e-05	0.00275
MYH7B	-8.353	8.52e-27	4.13e-23
TRMT10C	-8.363	1.27e-05	0.00133
KRT2	-8.368	0.000147	0.00957
DPP7	-8.452	7.76e-06	0.000902
LPIN3	-8.609	4.33e-06	0.000552
KANK4	-8.693	1.88e-05	0.00185
CSKMT	-8.697	3.35e-06	0.00045
FUT8	-8.952	0.00104	0.0427
RRP12	-9.027	0.000911	0.0387
BMI1	-9.091	1.53e-07	3.26e-05
MICAL2	-9.209	6.26e-06	0.000761
PDIA4	-9.284	0.000591	0.0281
ABCA12	-9.739	3.05e-10	1.44e-07
JTB	-10.028	3.13e-11	1.78e-08
MUM1L1	-12.061	1.79e-31	2.17e-27
Symbol	Expr Log Ratio	p-value	FDR
ENSDARG00000079645	12.8232	4.35859e-06	0.000963888
ENSDARG00000099511	11.2909	1.10938e-06	0.000299855
ENSDARG00000040640	10.6437	1.04136e-05	0.00205825
ENSDARG00000104407	9.32331	0.000252052	0.0226901
ZGC:77439	9.189	4.99e-08	1.23e-05
ZGC:92326	9.02	9.5e-07	0.000155
BX005305.4	8.885	6.82e-12	4.24e-09
SI:CH211	8.855	7.86e-06	0.000909
BX005305.5	8.532	1.21e-15	1.37e-12
SI:RP71	8.247	0.000344	0.0184
SI:DKEY	8.21	6.55e-05	0.00501
SI:DKEY	8.13	0.000198	0.0121
ENSDARG00000092099	8.12446	5.33784e-15	6.02871e-12
SI:DKEY	8.124	5.04e-05	0.00414
BX005305.3	8.007	6e-17	8.21e-14
BX005305.6	8.007	6.01e-17	8.21e-14
SI:CH211	7.932	0.000266	0.0152
ENSDARG00000077115	7.92141	0.000200907	0.0194892
WU:FA92H10	7.822	2.47e-19	5.21e-16
ENSDARG00000098461	7.63661	0.000683602	0.0462917
SI:CH73	7.6	0.000866	0.0373
SI:DKEY	7.597	0.000697	0.0319
ENSDARG00000104619	7.56208	1.47179e-05	0.00274588
CABZ01075275.1	7.501	7.94e-05	0.00581
ENSDARG00000087290	7.41763	1.91773e-15	2.42585e-12
SI:DKEYP	7.385	0.000998	0.0414
SI:DKEY	7.33	0.00104	0.0427
ENSDARG00000098136	7.31943	1.66412e-05	0.00298834
SI:DKEY	7.29	6.11e-17	8.21e-14
ENSDARG00000103779	7.25082	0.000404649	0.0319118
ENSDARG00000016343	7.12784	0.000188133	0.0185343
BX005305.4	7.023	4.55e-11	2.51e-08
CT963086	6.829	9.43e-07	0.000155
ZGC:113413	6.738	8.93e-16	1.06e-12
CU855711	6.683	1.03e-07	2.35e-05
SI:DKEYP	6.315	2.18e-05	0.00207
ENSDARG00000069264	6.06527	3.33871e-14	3.51944e-11
ENSDARG00000094782	5.87364	6.36409e-08	2.39593e-05
BX897747.3	5.749	2.66e-08	7.42e-06
SI:DKEY	5.743	7.74e-05	0.00573
ENSDARG00000044261	5.70434	1.30461e-16	2.17142e-13
ZGC:172109	5.659	1.23e-06	0.000193
BX323793.4	5.587	0.000783	0.0344
SI:CH211	5.388	2.71e-07	5.24e-05
ENSDARG00000096257	5.30707	3.19021e-09	1.68145e-06
SI:DKEY	5.255	9.98e-09	3.12e-06
SI:CH211	5.15	1.13e-09	4.63e-07
CABZ01088134.1	5.123	1.48e-19	3.41e-16
ENSDARG00000094540	5.05655	0.00039583	0.0316353
MXF	4.95	4.97e-16	6.17e-13
SI:DKEY	4.91	3.17e-17	4.65e-14
ZGC:171509	4.87	1.21e-13	9.91e-11
BX572078.1	4.724	3.57e-07	6.71e-05
SI:DKEY	4.662	6.04e-05	0.00472
ZGC:174688	4.649	6.07e-09	2.01e-06
ENSDARG00000036773	4.59746	9.47475e-12	7.13404e-09
SI:DKEY	4.596	9.06e-05	0.00644
SI:CH211	4.568	4.48e-22	1.45e-18
SI:DKEY	4.526	2.14e-06	0.000309
SI:RP71	4.487	5.39e-06	0.000675
SI:CH211	4.481	4.12e-06	0.000528
ENSDARG00000070484	4.47399	4.65417e-05	0.00651254
SI:DKEYP	4.469	3.03e-14	2.77e-11
MXB	4.466	3.16e-13	2.4e-10
SI:DKEY	4.391	8.79e-07	0.000147
SI:CH73	4.282	1.58e-13	1.28e-10
ENSDARG00000089296	4.25747	3.57422e-20	1.2559e-16
CU570782	4.214	4.14e-05	0.0035
ZGC:136902	4.163	2.24e-09	8.28e-07
SI:CH211	4.005	6.83e-12	4.24e-09
BX897747.1	4.004	0.000184	0.0114
SI:DKEY	3.982	1.48e-10	7.22e-08
ZGC:153654	3.958	0.000707	0.0322
SI:DKEY	3.934	1.58e-14	1.56e-11
ZGC:172244	3.756	3.05e-07	5.84e-05
SI:CH211	3.706	1.97e-19	4.35e-16
ENSDARG00000055589	3.67247	7.8135e-05	0.0095773
SI:DKEY	3.615	7.56e-08	1.79e-05
SI:CH211	3.523	8.7e-05	0.00623
CR759816	3.467	1.45e-05	0.00149
CABZ01030094.1	3.362	5.98e-09	2e-06
CU234171	3.161	1.76e-06	0.000262
ZGC:171579	3.12	3.96e-06	0.000511
ZGC:123282	3.108	1.49e-09	5.87e-07
MIBP1	2.951	0.000174	0.0109
CABZ01073795.1	2.94	9.74e-15	1e-11
ENSDARG00000102713	2.92965	0.00031561	0.0263451
CABZ01064973.1	2.927	5.59e-05	0.00444
ENSDARG00000105641	2.92428	0.000506912	0.0375423
SI:DKEY	2.92	6.55e-06	0.000793
CABZ01078124.1	2.892	3.75e-07	6.97e-05
BX120005.1	2.85	0.000235	0.0137
CABZ01021530.1	2.79	7.13e-07	0.000122
ZGC:123068	2.79	0.000752	0.0337
SULT5A	2.78	0.000924	0.039
CABZ01040076.1	2.777	0.000468	0.0236
ENSDARG00000101642	2.76544	3.96985e-05	0.00581216
ENSDARG00000102576	2.76096	9.55065e-06	0.00191158
SI:DKEYP	2.738	5.23e-06	0.000657
CABZ01064972.1	2.732	4.03e-11	2.24e-08
SI:CH73	2.72	4.13e-06	0.000528
SI:CH211	2.715	0.000311	0.017
CABZ01049625.1	2.651	0.0004	0.0209
MPX	2.63	5.45e-11	2.94e-08
ENSDARG00000095793	2.61852	2.89815e-06	0.000694326
ZGC:172090	2.554	4.86e-05	0.00401
ZGC:55461	2.539	3.8e-09	1.33e-06
SI:CH211	2.446	0.000843	0.0366
ENSDARG00000097533	2.44026	2.509e-05	0.00417603
SI:DKEY	2.352	0.000995	0.0414
SI:CH211	2.34	1.23e-10	6.2e-08
MXA	2.326	2.09e-10	1e-07
SI:CH211	2.281	2.52e-09	9.18e-07
SI:CH211	2.202	0.000546	0.0265
SI:CH1073	2.192	7.03e-06	0.000843
SI:DKEY	2.191	7.12e-06	0.000849
SI:RP71	2.141	0.00039	0.0204
CU681842	2.121	7.56e-06	0.000884
MXE	2.093	2.99e-08	8.14e-06
SI:CH211	2.059	4.76e-09	1.64e-06
CU468142	2.057	0.000236	0.0138
SI:CH211	2.053	2.48e-07	4.86e-05
SI:DKEY	2.037	0.00077	0.0341
ZGC:92326	2.016	5.56e-10	2.45e-07
ENSDARG00000097503	1.69009	1.07e-06	0.00029424
ENSDARG00000092241	1.58681	0.000338019	0.027693
ENSDARG00000004141	1.35281	0.000102952	0.0118391
ENSDARG00000026383	1.13196	0.000683059	0.0462917
ENSDARG00000096896	1.10914	7.36255e-05	0.0092029
ENSDARG00000061909	-1.11954	2.37244e-05	0.00401209
ENSDARG00000077087	-1.37486	0.00053748	0.0392546
BX664721.5	-2.14	5.2e-05	0.00424
SI:CH211	-2.151	0.000707	0.0322
SI:RP71	-2.17	0.000739	0.0333
MYLZ3	-2.346	7.63e-13	5.52e-10
ZGC:173594	-2.37	2.9e-08	7.93e-06
CR354540	-2.406	1.34e-05	0.0014
ENSDARG00000096313	-2.85061	0.000534248	0.0391089
BX511021.4	-3.187	8.67e-06	0.000986
MYHA	-3.547	9.66e-09	3.04e-06
SI:DKEY	-3.852	0.00026	0.0148
ENSDARG00000101201	-4.05206	0.000672611	0.0460404
ENSDARG00000096988	-4.12106	0.000651309	0.0449199
ZGC:109934	-4.122	0.000513	0.0252
SI:DKEY	-4.267	3.76e-10	1.69e-07
WU:FC13C02	-5.22	0.000118	0.00791
SI:DKEY	-5.338	0.000974	0.0406
ENSDARG00000094946	-6.12766	0.000678765	0.0461987
SI:CH211	-7.591	0.000517	0.0253
ENSDARG00000095899	-7.60005	4.1521e-05	0.00591447
ENSDARG00000068279	-7.67876	2.77465e-06	0.000669814
SI:DKEY	-7.769	0.000203	0.0123
SI:DKEY	-7.793	0.000277	0.0156
ZGC:174700	-7.949	0.000111	0.00755
ZGC:112965	-8.019	8.19e-05	0.00595
SI:DKEY	-8.154	3.73e-05	0.00324
ENSDARG00000079657	-8.5674	0.000325264	0.0267868
ZGC:171759	-8.76	1.09e-06	0.000175
ZGC:158463	-12.397	7.1e-07	0.000122
