# Supplementary material for: Fluorescent Light Incites a Conserved Immune and Inflammatory Genetic Response within Vertebrate Organs (Danio rerio, Oryzias latipes and Mus musculus)
Source: Genes (Basel). 2019 Apr 3;10(4):271. doi: 10.3390/genes10040271 (PMC6523474; doi:10.3390/genes10040271)
Supplement: Supplementary file 1 [file genes-10-00271-s001.zip › Genes_Supp_Mat_Sub/Table S3B_Medaka_Skin.xlsx]

## Sheet: Sheet0
Symbol	Expr Log Ratio	p-value	FDR
ACOD1	8.713	1.04e-100	2.13e-96
SDS	8.085	9.45e-17	1.14e-14
CD200	7.933	0.00118	0.00747
MMP12	7.786	1.39e-97	9.49e-94
VIP	7.695	6.05e-18	8.36e-16
IL4I1	7.351	1.32e-33	1e-30
MMP9	7.236	8.73e-69	2.98e-65
DOC2B	7.195	3.64e-08	9.45e-07
SLC34A1	6.779	0.000244	0.00202
AGT	6.709	5.46e-08	1.35e-06
IL1B	6.7	2.07e-67	6.04e-64
PYY	6.55	6.24e-07	1.16e-05
MCIDAS	6.322	0.00018	0.00156
PDE6B	6.247	4.51e-05	0.000487
SLC12A1	6.171	2.17e-05	0.000255
BPIFC	6.157	2.87e-24	7.73e-22
HPR	6.127	2.79e-41	3.8e-38
ZNF683	5.98	1.22e-30	6.41e-28
RLBP1	5.919	3.98e-05	0.000436
SST	5.903	0.000196	0.00168
CYP21A2	5.832	0.000108	0.00102
PRDM14	5.786	7.93e-05	0.000782
FAIM2	5.713	0.000259	0.00213
SIX6	5.603	0.000814	0.00555
VWA7	5.573	8.16e-11	3.78e-09
HMX1	5.399	0.00109	0.00701
TMEM174	5.398	0.00133	0.0082
IFIT5	5.358	0.000956	0.00629
CDK5RAP1	5.33	6.03e-42	8.81e-39
VEPH1	5.281	2.71e-23	6.85e-21
HDC	5.27	0.00107	0.0069
FOSL1	5.18	1.08e-32	7.36e-30
TLR5	5.173	3.99e-35	4.37e-32
UGT2A3	5.136	3.79e-09	1.22e-07
TSPEAR	5.072	0.00266	0.0145
FOSB	4.996	7.12e-06	9.86e-05
C1QL1	4.943	0.00639	0.0294
LCAT	4.846	5.01e-15	5e-13
POU5F2	4.806	0.0073	0.0326
SOAT2	4.797	0.000291	0.00235
FOXA1	4.756	3.97e-07	7.89e-06
HAS1	4.748	9.47e-22	1.98e-19
TMEM63C	4.741	1.45e-26	5.38e-24
CYP24A1	4.727	8.56e-35	8.34e-32
SLC4A5	4.672	0.0115	0.0463
RTN4RL2	4.626	7.29e-20	1.27e-17
MMP20	4.605	1.25e-08	3.6e-07
PCK1	4.544	4.8e-14	4.12e-12
ARL14	4.517	4.86e-35	4.98e-32
KCNAB3	4.485	4.3e-07	8.45e-06
G6PC	4.453	4.52e-05	0.000488
WT1	4.429	6.33e-12	3.69e-10
C5AR2	4.376	1.02e-56	2.61e-53
MATN3	4.347	7.65e-17	9.26e-15
DDC	4.316	5.24e-12	3.12e-10
GUCA1C	4.271	0.00291	0.0155
SERPINB4	4.246	3.2e-19	5.12e-17
AXDND1	4.236	1.73e-06	2.87e-05
SPARCL1	4.225	3.43e-06	5.29e-05
CYP11B1	4.212	9.2e-06	0.000123
PTCHD3	4.21	0.00051	0.00373
ATOH7	4.176	0.000143	0.00128
PTH2R	4.159	3.95e-05	0.000433
CALCOCO1	4.15	1.77e-13	1.37e-11
APOM	4.146	0.00333	0.0173
FGG	4.146	9.61e-09	2.85e-07
NKX2-5	4.109	0.000493	0.00362
CPB2	4.108	1.03e-08	3.03e-07
AGXT	4.086	8.24e-05	0.000808
HCN3	4.063	3.09e-08	8.17e-07
DIO3	4.043	1.23e-19	2.07e-17
CHRM5	4.036	0.00276	0.0149
SLC32A1	3.977	8.42e-05	0.000822
SYT4	3.958	1.21e-05	0.000155
SLC15A1	3.946	0.000119	0.0011
TNFRSF21	3.944	3.31e-25	1.04e-22
TMEM229B	3.938	8e-10	2.94e-08
FGA	3.92	1.24e-05	0.000158
HIST2H2BE	3.917	0.000213	0.00181
SSTR2	3.87	0.000204	0.00173
APOA4	3.865	0.000514	0.00376
ADORA1	3.85	0.000885	0.00593
B3GNT3	3.85	1.62e-14	1.53e-12
SLC24A1	3.846	0.00242	0.0134
G6PC2	3.827	0.00245	0.0136
IDO2	3.822	3.04e-06	4.75e-05
SERPINE1	3.808	8.56e-15	8.26e-13
COL28A1	3.796	9.07e-05	0.000875
ABCB11	3.791	0.00301	0.016
PROCA1	3.779	0.00522	0.025
RGS7BP	3.764	2.05e-19	3.41e-17
UCP2	3.757	6.65e-34	5.67e-31
EN2	3.728	0.00304	0.0161
PDE6H	3.712	0.00365	0.0187
CFI	3.71	0.00019	0.00163
SCG2	3.703	1.2e-07	2.74e-06
KNG1	3.699	0.000118	0.0011
GJB6	3.691	2.08e-06	3.39e-05
S100P	3.678	0.0108	0.0442
F7	3.669	0.00358	0.0184
NTN4	3.637	3.82e-17	4.89e-15
ADM2	3.627	0.00356	0.0183
PFKFB3	3.615	1.19e-33	9.4e-31
ATF3	3.614	5.89e-25	1.8e-22
INHBA	3.613	4.83e-07	9.33e-06
ASAH2	3.611	3.49e-08	9.1e-07
NPPC	3.597	4.12e-06	6.21e-05
FOS	3.596	3.78e-07	7.53e-06
MYC	3.593	1.92e-21	3.89e-19
CYB5R2	3.579	1e-06	1.79e-05
DMBX1	3.579	0.000576	0.00415
NR1H4	3.576	0.0123	0.049
AMBP	3.571	5.33e-06	7.69e-05
KLB	3.57	2.12e-12	1.37e-10
IL1R2	3.564	5e-14	4.26e-12
GABBR2	3.558	1.21e-08	3.49e-07
DUSP5	3.546	2.84e-25	9.22e-23
ADCYAP1	3.531	1.12e-11	6.3e-10
FRMPD1	3.523	2.81e-13	2.09e-11
DIABLO	3.51	8.02e-06	0.000109
INHBE	3.494	1.99e-25	6.67e-23
PTGS2	3.485	1.32e-23	3.45e-21
FGB	3.481	1.25e-05	0.000159
PTPRF	3.469	4.11e-07	8.12e-06
G0S2	3.454	2.27e-18	3.27e-16
KRT18	3.447	4.65e-10	1.82e-08
NOTCH2	3.428	2.36e-08	6.46e-07
SPEF2	3.428	3.04e-07	6.18e-06
PDK2	3.411	1.46e-29	6.78e-27
GPR37L1	3.409	0.00608	0.0283
FNDC5	3.401	0.00116	0.00736
MMP16	3.368	1.07e-06	1.9e-05
GFRA1	3.367	5.92e-12	3.49e-10
SLC2A6	3.364	1.32e-16	1.57e-14
LRRC24	3.363	0.00268	0.0146
PLIN2	3.356	4.5e-30	2.18e-27
IGFBP1	3.352	1.01e-06	1.81e-05
AGXT2	3.344	0.00186	0.0108
JUNB	3.338	1.05e-19	1.81e-17
TIMP2	3.329	1.3e-34	1.21e-31
ODC1	3.317	8.38e-11	3.86e-09
KIF2A	3.316	6.16e-12	3.6e-10
DLGAP2	3.304	1.9e-31	1.08e-28
SLC35F4	3.283	4.68e-15	4.74e-13
LTBP2	3.279	1.21e-25	4.11e-23
ANXA2	3.272	0.000968	0.00635
CP	3.192	0.000155	0.00137
JMY	3.192	9.02e-08	2.12e-06
HPX	3.176	0.0014	0.0086
PPP1R27	3.165	2.37e-06	3.8e-05
GUCY2C	3.162	6.5e-11	3.1e-09
FAM117B	3.156	0.00675	0.0306
SLC16A6	3.15	9.84e-17	1.18e-14
NOCT	3.143	8.52e-16	9.22e-14
PLPPR2	3.133	4.8e-05	0.000513
CLDN5	3.13	2.35e-33	1.72e-30
C7	3.124	2.96e-25	9.45e-23
MAP4	3.105	2.26e-07	4.75e-06
SYT10	3.104	6.25e-21	1.18e-18
LEFTY2	3.082	0.00138	0.00849
SOCS3	3.078	9.21e-22	1.94e-19
PARP6	3.075	4.41e-08	1.13e-06
PRKG2	3.073	3.68e-05	0.000407
MIP	3.065	4.07e-07	8.07e-06
CCDC40	3.047	0.000219	0.00185
EFHC1	3.046	0.000133	0.0012
OXER1	3.029	2.1e-19	3.46e-17
LGI3	3.02	1.45e-05	0.000181
GABRA1	3.015	0.00781	0.0345
CNGA3	2.998	6.91e-06	9.61e-05
ENDOU	2.996	1.21e-05	0.000155
ABCG1	2.991	2.56e-24	6.98e-22
CD36	2.985	0.000468	0.00347
HORMAD1	2.979	0.000218	0.00184
TYMP	2.978	0.0056	0.0264
MAP3K12	2.976	0.00726	0.0325
PNMA8A	2.976	0.00276	0.0149
ZDHHC22	2.972	0.0025	0.0138
OPRK1	2.968	5.91e-05	0.00061
NOX1	2.946	3.87e-25	1.2e-22
TNFAIP3	2.942	2.12e-32	1.36e-29
APOA1	2.937	0.000307	0.00245
NET1	2.927	5.05e-14	4.28e-12
AKR1B1	2.925	4.42e-21	8.52e-19
KLHL38	2.923	5.44e-10	2.09e-08
UROC1	2.921	0.00427	0.0213
ADAM8	2.914	1.86e-24	5.22e-22
FZD5	2.888	0.000894	0.00597
SLC43A2	2.873	5.32e-15	5.26e-13
FN1	2.869	3.09e-27	1.29e-24
CEP170B	2.867	0.000596	0.00427
KCNQ5	2.858	8.42e-15	8.16e-13
AGBL2	2.854	1.21e-05	0.000155
CATIP	2.851	0.00111	0.00712
SAT1	2.846	7.7e-26	2.76e-23
TATDN2	2.84	0.000136	0.00123
TBR1	2.824	5.47e-08	1.35e-06
ADM	2.818	4.77e-17	5.99e-15
CES3	2.817	0.00396	0.02
RNF182	2.817	0.00878	0.0377
IL4	2.815	1.61e-09	5.56e-08
FBXL16	2.808	0.000327	0.00259
PRDM1	2.798	6.47e-22	1.39e-19
CALB2	2.797	0.00251	0.0138
PFKFB4	2.794	1.01e-24	2.95e-22
SNX10	2.79	3.8e-15	3.87e-13
DOCK3	2.781	2.98e-07	6.08e-06
CAMK1G	2.772	1.45e-15	1.54e-13
AHSG	2.758	0.00138	0.00849
SLC16A9	2.758	2.83e-19	4.56e-17
TRIM63	2.757	7.22e-25	2.17e-22
FLVCR2	2.745	4.67e-06	6.91e-05
SLC1A5	2.743	7.1e-11	3.36e-09
HAPLN4	2.742	4.7e-06	6.95e-05
ARG1	2.74	3.02e-09	9.84e-08
CNIH2	2.734	0.00205	0.0118
SEMA5B	2.731	0.000121	0.00112
FAM110A	2.73	5.09e-17	6.32e-15
ARL4C	2.728	5.96e-21	1.14e-18
PTGIS	2.715	1.49e-07	3.31e-06
IL10	2.706	6.88e-05	0.000694
DGAT1	2.701	1.45e-05	0.00018
ATG9B	2.7	8.83e-22	1.88e-19
TMEM26	2.695	0.00736	0.0328
LHFPL3	2.694	0.000216	0.00182
SUSD2	2.692	7.8e-05	0.000772
RRAD	2.686	1.44e-16	1.7e-14
ADAMTS9	2.666	2.5e-11	1.31e-09
KCNS2	2.666	0.000116	0.00108
UGDH	2.665	2.81e-19	4.56e-17
BACH1	2.655	3e-14	2.68e-12
GPR3	2.654	0.00736	0.0328
PAPSS2	2.654	6.76e-08	1.65e-06
SNX8	2.654	3.49e-22	7.84e-20
TCIM	2.645	1.14e-15	1.22e-13
ZBTB21	2.644	2.77e-13	2.07e-11
MIDN	2.643	1.02e-10	4.6e-09
CAMK4	2.641	0.000197	0.00168
PCDH17	2.635	3.84e-09	1.23e-07
ZFAND5	2.635	7.15e-08	1.73e-06
SNX24	2.634	1.5e-17	2e-15
CTSL	2.633	5.74e-22	1.25e-19
PTPRN2	2.624	0.00702	0.0316
SLC24A2	2.622	0.00281	0.0151
SCAMP5	2.618	1.09e-06	1.92e-05
DCHS2	2.614	1.31e-08	3.76e-07
C5	2.604	0.00316	0.0166
FAM161A	2.595	0.000105	0.000997
SAG	2.594	8.86e-06	0.000119
DENND1A	2.581	2.93e-10	1.21e-08
S1PR4	2.577	5.42e-06	7.8e-05
IGF2	2.568	2.95e-20	5.3e-18
ACTB	2.565	4.38e-18	6.22e-16
CACNA2D4	2.561	0.00272	0.0147
NACC2	2.552	4.17e-24	1.11e-21
STEAP4	2.551	1.81e-22	4.17e-20
FUT9	2.54	6.91e-06	9.61e-05
ZMYND10	2.528	1.02e-06	1.82e-05
HYAL2	2.524	3.16e-16	3.58e-14
CALCA	2.516	0.00377	0.0192
ASGR1	2.514	0.00841	0.0365
NOS1	2.514	1.05e-08	3.07e-07
C3	2.507	0.0011	0.00704
PORCN	2.504	3.16e-06	4.91e-05
HGF	2.489	2.63e-12	1.66e-10
ARPP21	2.486	2.23e-16	2.56e-14
SLC13A5	2.486	0.00438	0.0217
ADRA1B	2.484	6.07e-06	8.65e-05
HPN	2.484	0.00264	0.0144
ASB14	2.472	3.48e-10	1.41e-08
IMPA1	2.472	4.93e-11	2.41e-09
PNOC	2.468	9.07e-05	0.000875
FSTL3	2.464	4.15e-22	9.12e-20
ELOVL1	2.453	6.51e-10	2.45e-08
SERPINA5	2.447	0.0032	0.0168
ELL2	2.436	1.13e-18	1.69e-16
SERPINF2	2.436	0.00439	0.0218
THBS1	2.432	2e-12	1.3e-10
ARRDC2	2.428	9.09e-09	2.71e-07
F8	2.426	2.47e-12	1.57e-10
SLC25A38	2.419	9.88e-09	2.92e-07
KLF9	2.418	4.41e-06	6.59e-05
RIMKLA	2.417	2.33e-19	3.82e-17
GADD45G	2.415	5.19e-15	5.15e-13
PRRG4	2.415	6.89e-13	4.84e-11
TNF	2.414	0.00178	0.0105
ADAM7	2.408	8.74e-18	1.18e-15
FAM46D	2.408	1.65e-06	2.75e-05
HAO1	2.407	0.000523	0.00381
CTH	2.406	3.04e-10	1.24e-08
ADAM22	2.402	8.96e-08	2.11e-06
ERBB4	2.401	2.44e-06	3.9e-05
FOXO1	2.397	2.06e-15	2.12e-13
PROM2	2.396	2.89e-17	3.72e-15
ADORA3	2.395	2.31e-09	7.73e-08
SMU1	2.393	5.62e-07	1.06e-05
SALL3	2.384	0.00921	0.039
SHC2	2.383	1.18e-06	2.06e-05
SLC20A1	2.382	3.34e-11	1.69e-09
CNDP1	2.381	0.000277	0.00225
DUSP2	2.378	2.87e-09	9.42e-08
MAP1B	2.373	2.47e-06	3.94e-05
ZBTB16	2.37	2.62e-12	1.66e-10
TM4SF4	2.365	0.000134	0.00121
SLC41A3	2.361	3.52e-05	0.000393
FBXO32	2.358	6.9e-15	6.73e-13
ARHGAP40	2.352	2.5e-16	2.84e-14
RET	2.352	1.03e-14	9.78e-13
PKD2L1	2.346	5.71e-05	0.000594
IPMK	2.344	1.94e-14	1.81e-12
DDX43	2.332	0.00547	0.026
MARCKSL1	2.326	1.42e-17	1.9e-15
CHRNB1	2.324	0.00223	0.0126
EDN2	2.32	0.00902	0.0384
H1F0	2.32	6.81e-18	9.35e-16
TMC1	2.308	0.00934	0.0394
LPAR4	2.304	7.48e-11	3.53e-09
ABHD2	2.301	3.12e-14	2.78e-12
TTYH1	2.299	0.00422	0.0211
ABCA4	2.294	0.00151	0.00917
CCDC92	2.294	0.00172	0.0102
FOXF1	2.292	0.000811	0.00552
FAP	2.286	1.7e-13	1.34e-11
GRM5	2.281	0.00845	0.0367
RIT2	2.281	0.000147	0.00131
STMN4	2.28	6.95e-08	1.69e-06
MARCH11	2.27	0.00107	0.00692
WDR47	2.269	0.0078	0.0344
ACSL4	2.26	1.45e-13	1.16e-11
UNC13B	2.26	6.11e-06	8.7e-05
ABAT	2.252	2.45e-20	4.48e-18
HTRA2	2.249	1.73e-15	1.82e-13
KCTD16	2.244	0.000334	0.00263
SLC3A2	2.24	5.63e-11	2.74e-09
SRF	2.233	0.00492	0.0239
ITIH2	2.232	0.00101	0.00657
ADORA2A	2.23	0.00107	0.00689
NAV1	2.23	2.42e-12	1.55e-10
PTGES	2.228	8.74e-08	2.06e-06
FAM155A	2.223	9.04e-05	0.000873
LIMA1	2.221	6.76e-16	7.41e-14
DUSP7	2.219	1.86e-17	2.46e-15
EDNRA	2.219	2.47e-16	2.83e-14
TGFA	2.217	0.00402	0.0203
SEMA6A	2.209	6.98e-14	5.78e-12
SLC6A5	2.206	0.00709	0.0319
HHLA2	2.204	5.75e-06	8.23e-05
HS6ST3	2.202	0.0023	0.0129
MMP19	2.202	2.44e-12	1.56e-10
MAP3K8	2.198	1.3e-20	2.42e-18
DDIT4	2.197	6.95e-05	0.000699
TTYH3	2.192	1.04e-13	8.4e-12
EIF4G2	2.187	8.52e-11	3.89e-09
HMOX1	2.184	3.89e-06	5.9e-05
DUSP1	2.181	6.84e-09	2.09e-07
VAMP2	2.18	0.00185	0.0108
PDE4B	2.179	2.2e-17	2.86e-15
ZFP36	2.172	4.09e-05	0.000447
PLEKHO1	2.171	8.81e-06	0.000118
FKBP5	2.162	0.000773	0.00531
EDARADD	2.157	0.000309	0.00247
DSCAM	2.156	3.77e-06	5.75e-05
PLK3	2.151	6.4e-15	6.29e-13
NFKBIA	2.146	1.82e-13	1.41e-11
ARG2	2.14	3.51e-06	5.39e-05
CLPTM1	2.137	3.09e-11	1.58e-09
NKRF	2.131	0.000465	0.00346
NOTUM	2.131	3.39e-14	2.98e-12
PKLR	2.131	0.00715	0.0321
CARTPT	2.129	0.00105	0.00678
MINPP1	2.129	1.29e-13	1.03e-11
HIF3A	2.128	1.84e-09	6.27e-08
LTB4R2	2.127	1.83e-11	9.9e-10
HSPA5	2.123	5.61e-12	3.32e-10
DNAJB9	2.122	6.65e-19	1.02e-16
MAFK	2.119	3.8e-12	2.3e-10
SMOX	2.113	2.21e-08	6.06e-07
SLC7A8	2.108	2.31e-09	7.73e-08
PNPLA2	2.106	3.36e-08	8.8e-07
PTGER2	2.104	4.37e-10	1.72e-08
FAM46C	2.1	0.000954	0.00629
BSPRY	2.095	3.66e-07	7.32e-06
HABP2	2.093	0.000582	0.00418
HAL	2.09	2.06e-05	0.000245
MNT	2.09	4.56e-13	3.27e-11
SLC10A4	2.09	0.00882	0.0378
CAMK2N2	2.088	5.19e-07	9.93e-06
ARRB2	2.087	0.00856	0.037
SLC33A1	2.087	7.18e-14	5.93e-12
AIRE	2.085	0.00556	0.0263
FRMD7	2.082	0.00337	0.0175
STAT3	2.079	3.39e-13	2.5e-11
NAT16	2.077	3e-06	4.69e-05
DCLK2	2.072	3.5e-06	5.39e-05
PDYN	2.069	6.24e-05	0.000638
FRRS1	2.064	0.00078	0.00535
ANXA3	2.061	5.88e-14	4.93e-12
PPP2R2C	2.053	1.08e-07	2.49e-06
PNPLA8	2.052	1.53e-13	1.21e-11
FAM219A	2.046	6.35e-05	0.000649
DUSP4	2.041	3.31e-08	8.67e-07
RAP2B	2.035	4e-12	2.42e-10
RPS6KB1	2.034	1.71e-15	1.8e-13
C1RL	2.023	0.0108	0.0442
HSPA13	2.023	2.4e-17	3.11e-15
JUND	2.02	2.74e-05	0.000314
RAMP2	2.013	1e-14	9.56e-13
FAM13A	2.012	1.38e-07	3.09e-06
TAGLN3	2.005	0.00875	0.0376
KIAA1024	2	0.000534	0.00389
ADAMTS13	1.998	2.69e-06	4.25e-05
MTTP	1.98	9.43e-05	0.000904
FBN1	1.979	2.08e-13	1.61e-11
SEMA6B	1.979	1.5e-07	3.31e-06
TRIB1	1.979	1.26e-09	4.5e-08
LRRC3B	1.974	0.000353	0.00276
PLD6	1.974	0.000773	0.00531
ASS1	1.973	1.74e-13	1.37e-11
BCR	1.972	3.07e-05	0.000348
TBKBP1	1.971	0.00475	0.0232
TSC22D2	1.971	2.61e-14	2.38e-12
SCG3	1.97	1.36e-05	0.000172
GDPGP1	1.967	1.17e-05	0.000151
TNFRSF11B	1.966	3.07e-13	2.27e-11
MYO1D	1.965	1.72e-10	7.44e-09
TRIB3	1.962	8.56e-14	6.98e-12
CCDC120	1.961	4.81e-08	1.21e-06
UPB1	1.958	0.00752	0.0334
ALDH8A1	1.955	0.00693	0.0313
CDKN1A	1.955	9.53e-07	1.71e-05
DIRAS1	1.955	0.00951	0.0399
QRICH2	1.951	0.000301	0.00242
RETREG1	1.95	2.22e-06	3.57e-05
FRK	1.949	9.97e-10	3.6e-08
GRIP2	1.949	0.00184	0.0108
MYO7A	1.948	1.23e-05	0.000157
RIMS2	1.948	0.00012	0.00111
SLC44A4	1.948	2.41e-13	1.85e-11
CACNA1B	1.947	0.002	0.0115
IER2	1.946	1.63e-11	8.85e-10
BATF	1.943	1.78e-07	3.86e-06
EZR	1.943	6.37e-11	3.04e-09
HYOU1	1.942	5.45e-12	3.23e-10
DUSP6	1.941	4.25e-08	1.1e-06
CEBPB	1.937	0.00136	0.00838
GOLT1B	1.931	5.79e-07	1.09e-05
AREG	1.928	2.73e-05	0.000314
CRYBB1	1.923	0.0074	0.033
VMP1	1.917	2.6e-06	4.13e-05
MYOC	1.908	6.19e-06	8.79e-05
CGN	1.905	6.58e-05	0.000669
ZAN	1.905	0.00649	0.0297
CDKL5	1.904	1.47e-08	4.16e-07
DHRS12	1.901	1.76e-13	1.37e-11
SLC2A14	1.9	2.66e-13	2e-11
UNC13A	1.9	4.35e-13	3.15e-11
LONRF3	1.899	1.32e-07	2.97e-06
FAM84B	1.898	4.9e-11	2.4e-09
CPA3	1.895	2.5e-05	0.00029
EGLN3	1.895	4.59e-05	0.000493
FTCD	1.894	0.00909	0.0387
RASL11B	1.889	6.32e-11	3.03e-09
UAP1	1.889	1.43e-11	7.84e-10
E2F5	1.887	0.000236	0.00196
TMC2	1.885	0.00874	0.0375
PITPNB	1.878	1.36e-07	3.04e-06
IL21R	1.877	3.6e-05	0.000401
SEC24D	1.877	4.68e-10	1.83e-08
AHCYL2	1.876	1.29e-11	7.17e-10
ETS1	1.876	6.47e-07	1.2e-05
SGMS1	1.876	3.98e-12	2.41e-10
ANGPT2	1.875	2.8e-05	0.00032
F3	1.873	4.17e-11	2.08e-09
NYAP1	1.873	0.00344	0.0178
RASGEF1B	1.873	1.17e-09	4.2e-08
AGO3	1.872	1.47e-06	2.49e-05
FOSL2	1.868	5.37e-13	3.82e-11
RASGEF1A	1.866	1.16e-10	5.19e-09
TF	1.866	0.00247	0.0136
EEF1A1	1.864	0.00514	0.0247
CNR2	1.861	8.73e-08	2.06e-06
ENKUR	1.861	0.00342	0.0177
RAB11FIP2	1.861	4.79e-14	4.12e-12
YAP1	1.861	1.91e-10	8.22e-09
SHBG	1.858	1.38e-07	3.09e-06
ABCA7	1.857	2.75e-07	5.65e-06
BTG3	1.857	6.95e-12	4.04e-10
INF2	1.857	1.65e-05	0.000202
ALPK3	1.855	2.71e-11	1.41e-09
MAT1A	1.855	0.00247	0.0137
GPR153	1.854	7.03e-07	1.3e-05
LMAN1	1.854	3.57e-11	1.8e-09
SBNO2	1.854	2.96e-11	1.52e-09
UNC119B	1.853	0.00169	0.0101
AKAP2	1.849	6.32e-11	3.03e-09
CCNJL	1.849	4.29e-06	6.43e-05
PPRC1	1.845	6.09e-08	1.49e-06
SLC7A3	1.844	4.88e-11	2.4e-09
MAP3K6	1.842	2.73e-14	2.46e-12
OPN3	1.839	0.000221	0.00186
NR4A3	1.835	0.000259	0.00213
SPRY4	1.835	7.12e-09	2.16e-07
GRB7	1.834	1.58e-11	8.6e-10
SLC6A17	1.834	8.8e-05	0.000853
NUMBL	1.832	2.56e-10	1.07e-08
XPO1	1.827	1.92e-10	8.22e-09
PRR12	1.826	0.00127	0.00791
LRP8	1.824	0.00018	0.00156
BIRC3	1.821	6.24e-13	4.42e-11
KIRREL1	1.82	8.35e-06	0.000113
SPRYD3	1.819	8.12e-11	3.77e-09
PLA2G7	1.818	1.83e-07	3.96e-06
EGR1	1.817	5.65e-08	1.39e-06
GRB10	1.815	1.17e-09	4.19e-08
CIDEC	1.813	0.000116	0.00108
ENTPD7	1.813	4.94e-12	2.94e-10
ITGAV	1.808	8.48e-11	3.88e-09
KCNC1	1.806	0.00169	0.01
IRS2	1.799	1.34e-05	0.000169
RNF38	1.799	1.06e-13	8.53e-12
PPDPF	1.795	1.52e-10	6.67e-09
HSPA4	1.791	1.86e-11	9.99e-10
FAR2	1.79	1.03e-12	7e-11
JAK1	1.79	1.23e-10	5.47e-09
SLC7A11	1.786	0.00338	0.0176
NDEL1	1.784	6.99e-11	3.33e-09
IGSF11	1.783	6.09e-08	1.49e-06
LRRC32	1.775	2.01e-09	6.78e-08
BAX	1.773	1.51e-12	9.94e-11
HMOX2	1.772	0.000113	0.00105
TMEM35A	1.772	0.00315	0.0166
PITPNC1	1.77	2.97e-11	1.52e-09
IFRD1	1.767	1.05e-09	3.78e-08
GAL3ST1	1.766	0.00018	0.00156
SPECC1	1.765	1.85e-12	1.21e-10
CISH	1.763	2.08e-11	1.1e-09
SLC25A33	1.759	1.71e-10	7.39e-09
GLIPR2	1.757	6.01e-09	1.85e-07
IRAK4	1.755	4.61e-11	2.27e-09
KLF16	1.754	4.48e-05	0.000485
NRIP1	1.75	1.85e-09	6.27e-08
CHRNA6	1.749	0.0118	0.0475
NRAP	1.746	1.16e-10	5.19e-09
PIEZO2	1.746	3.11e-09	1.01e-07
JUN	1.744	0.000108	0.00102
LSP1	1.742	2.54e-11	1.33e-09
RBMS1	1.742	1.3e-12	8.7e-11
ERGIC1	1.741	8.48e-13	5.86e-11
IGSF21	1.741	0.0081	0.0354
TMEM41B	1.741	6.49e-10	2.45e-08
CNTNAP2	1.74	8.5e-06	0.000115
SLC5A3	1.74	1.39e-11	7.63e-10
UPP1	1.74	6.46e-06	9.08e-05
C20orf24	1.739	2.63e-09	8.7e-08
HBE1	1.739	0.000499	0.00366
ACSL1	1.737	0.00481	0.0234
NOL6	1.737	5.66e-11	2.74e-09
PDIA6	1.737	4.32e-11	2.14e-09
SLC25A25	1.737	0.000236	0.00197
SPTLC2	1.735	2.37e-07	4.96e-06
GREB1	1.732	0.000118	0.00109
WEE1	1.732	7.95e-09	2.4e-07
SLC12A6	1.729	7.53e-14	6.17e-12
WDR27	1.729	0.00213	0.0121
SPAG1	1.728	1.74e-07	3.8e-06
CACNA1D	1.726	6.21e-10	2.35e-08
SLC7A5	1.725	1.52e-06	2.56e-05
F2RL2	1.722	1.55e-09	5.39e-08
RAP1GAP	1.72	8.48e-07	1.54e-05
ULK1	1.718	1.61e-08	4.53e-07
RELB	1.716	2.43e-14	2.24e-12
SYN3	1.711	0.00394	0.02
SCN8A	1.707	0.00061	0.00434
SEPT5	1.705	0.000407	0.0031
MKNK2	1.701	3.99e-05	0.000437
RECQL5	1.7	8.4e-11	3.86e-09
ATP13A4	1.698	6.99e-09	2.13e-07
CBX7	1.698	2.22e-06	3.57e-05
ITIH6	1.698	0.000104	0.000984
NUDT4	1.698	1.44e-10	6.38e-09
RASSF1	1.697	3.48e-10	1.41e-08
RNF19B	1.697	8.22e-13	5.7e-11
CFL1	1.694	3e-09	9.8e-08
TEX2	1.692	3.1e-12	1.93e-10
KCTD12	1.691	0.004	0.0202
MICALL2	1.688	1.91e-11	1.02e-09
SEMA3A	1.688	4.28e-11	2.13e-09
SLC35E4	1.687	1.06e-08	3.08e-07
ABCA1	1.685	2.31e-10	9.79e-09
ELK3	1.684	8.22e-11	3.81e-09
ALDH16A1	1.683	7.73e-09	2.33e-07
XIRP1	1.68	6.2e-06	8.79e-05
SPSB4	1.678	2.42e-05	0.000281
GPATCH4	1.677	2.1e-11	1.11e-09
OLFM4	1.676	6.8e-10	2.55e-08
ECE1	1.675	1.75e-11	9.5e-10
GSS	1.675	2.97e-08	7.88e-07
HIVEP1	1.67	1.36e-09	4.79e-08
KLHL30	1.669	3.36e-11	1.7e-09
CABP5	1.667	0.000871	0.00585
IFIT3	1.663	0.00248	0.0137
CORO2A	1.662	2.23e-07	4.7e-06
DDIT4L	1.66	1.06e-08	3.08e-07
FGF11	1.659	0.000363	0.00282
KIAA1324	1.658	0.000618	0.00439
IL13RA2	1.657	1.06e-05	0.000139
SLC16A1	1.657	1.52e-09	5.29e-08
LIFR	1.654	8.05e-08	1.92e-06
POLR3G	1.651	0.00165	0.00982
CD63	1.65	5.65e-10	2.16e-08
EML6	1.649	5.82e-05	0.000604
NPHS2	1.647	0.00041	0.00312
KLF10	1.643	8.66e-08	2.05e-06
RUNDC3B	1.643	0.00321	0.0168
SEC61A1	1.641	1.32e-09	4.65e-08
PTPRN	1.64	2.1e-05	0.000248
MARVELD3	1.639	3.21e-09	1.04e-07
NRIP2	1.635	1.28e-09	4.53e-08
OVCA2	1.635	5.83e-05	0.000604
DCUN1D5	1.634	5.15e-08	1.29e-06
OSMR	1.629	1.47e-08	4.17e-07
SLCO5A1	1.629	8.62e-07	1.56e-05
TMEM229A	1.627	0.000654	0.00461
STX2	1.625	6.91e-05	0.000696
NINJ1	1.623	3.15e-06	4.91e-05
PTX3	1.621	1.56e-10	6.81e-09
SCN3B	1.618	0.00304	0.0161
ATP2A2	1.615	2.11e-07	4.49e-06
PNP	1.614	0.0003	0.00241
KATNBL1	1.612	6.58e-10	2.47e-08
SLC4A2	1.61	0.00274	0.0148
BCL10	1.609	6.48e-09	1.99e-07
SGSM3	1.607	4.62e-08	1.18e-06
RAI1	1.606	1.09e-08	3.17e-07
SUFU	1.605	7.55e-06	0.000103
ANKS6	1.604	7.7e-09	2.33e-07
TRAM1L1	1.603	3.77e-10	1.51e-08
ELOVL2	1.602	7.1e-11	3.36e-09
TIFA	1.602	1.6e-09	5.54e-08
STK24	1.6	3.17e-05	0.000358
MRAS	1.597	1.44e-05	0.00018
SLC43A1	1.597	2.69e-09	8.88e-08
ITM2C	1.596	0.00915	0.0388
ITPKC	1.595	1.76e-05	0.000214
RAB12	1.594	1.48e-12	9.79e-11
SLC47A1	1.594	0.00246	0.0136
SELENOI	1.592	3.92e-08	1.01e-06
BICC1	1.589	5.27e-10	2.04e-08
LIMS1	1.589	4.12e-10	1.64e-08
RBM24	1.588	1.2e-07	2.74e-06
MTRR	1.587	4.64e-09	1.46e-07
ZHX2	1.586	2.49e-10	1.05e-08
PTGER4	1.585	0.000141	0.00126
RAI14	1.585	7.48e-10	2.77e-08
PCLO	1.583	0.00535	0.0255
MTMR4	1.581	8.27e-12	4.75e-10
SDHB	1.581	0.00201	0.0116
DNAJB5	1.58	0.000326	0.00258
ADAM19	1.579	5.61e-05	0.000586
CDKN1C	1.579	2.53e-10	1.06e-08
CLMN	1.579	0.00107	0.00691
CITED4	1.576	8.29e-05	0.000811
TMEM200A	1.576	8.76e-08	2.07e-06
FBXO46	1.574	3.33e-06	5.16e-05
L3MBTL1	1.574	0.000985	0.00644
MACC1	1.573	9.63e-09	2.85e-07
C17orf62	1.571	2.97e-06	4.65e-05
CSTB	1.571	7.13e-08	1.73e-06
ADAMTS8	1.57	2.6e-07	5.38e-06
CDC42EP2	1.568	1.13e-07	2.61e-06
SH3RF3	1.565	0.00126	0.00786
OAZ2	1.561	2.38e-10	1.01e-08
PPTC7	1.559	8.74e-07	1.58e-05
TWIST1	1.559	2.94e-07	6.01e-06
SHPK	1.557	6.74e-06	9.4e-05
IFFO1	1.555	0.0092	0.039
MLPH	1.555	0.00296	0.0157
SLC25A17	1.552	2.56e-08	6.97e-07
BAIAP2	1.544	2.18e-06	3.52e-05
OPRM1	1.544	0.00149	0.00903
TRIM8	1.544	1.62e-09	5.58e-08
TGFB3	1.543	3.9e-05	0.000428
FGF10	1.541	0.00241	0.0134
KLF12	1.541	2.42e-10	1.02e-08
EDEM1	1.54	9.14e-10	3.33e-08
TPM4	1.537	9.62e-09	2.85e-07
CREM	1.536	0.000223	0.00188
SLC25A48	1.534	1.82e-05	0.000221
SLC35B1	1.533	1.84e-09	6.27e-08
PCDH10	1.532	0.00141	0.00863
MANF	1.531	4.46e-08	1.14e-06
LPCAT4	1.526	0.000372	0.00288
RAB11FIP3	1.525	3.52e-07	7.09e-06
MME	1.523	5.73e-10	2.19e-08
GUCA1B	1.522	0.000829	0.00563
PRDX1	1.522	6.25e-06	8.82e-05
CCNL1	1.521	7.91e-10	2.91e-08
USP31	1.521	1.71e-08	4.78e-07
PLD1	1.52	4.8e-07	9.29e-06
CPM	1.519	5.62e-07	1.06e-05
TNFRSF1A	1.519	3.93e-09	1.26e-07
PIK3R5	1.518	5.39e-10	2.08e-08
KIAA1549	1.511	1.3e-07	2.94e-06
PEAK1	1.511	1.63e-08	4.58e-07
PDK3	1.51	2.57e-11	1.34e-09
PPP1R26	1.51	4.22e-09	1.34e-07
SDR16C5	1.51	6.48e-10	2.45e-08
ANXA13	1.509	4.17e-10	1.65e-08
EPHX4	1.509	0.00114	0.00725
SIK1/SIK1B	1.509	0.00735	0.0328
CCDC39	1.506	0.00194	0.0113
PRELID3B	1.504	0.000455	0.00339
CLDN11	1.502	6.62e-08	1.62e-06
CMIP	1.502	5.05e-07	9.71e-06
ARRDC3	1.501	4.31e-08	1.11e-06
TNFRSF9	1.498	4.76e-07	9.24e-06
TRIM9	1.498	2.03e-09	6.84e-08
RBBP6	1.496	0.000436	0.00328
ELL	1.495	1.61e-08	4.53e-07
RFX4	1.491	0.0024	0.0133
TBCEL	1.49	0.000995	0.0065
AMPD2	1.488	7.01e-08	1.7e-06
TMEM56	1.486	5.24e-11	2.55e-09
MEP1A	1.485	4.14e-06	6.23e-05
NEDD9	1.484	3.48e-08	9.1e-07
TINAGL1	1.484	5.24e-08	1.31e-06
LENG9	1.483	1.04e-07	2.42e-06
SLC4A7	1.483	2.53e-10	1.06e-08
DNAJB2	1.482	5.23e-08	1.3e-06
CDC37L1	1.481	1.31e-08	3.76e-07
ELF4	1.481	4.75e-08	1.2e-06
GPCPD1	1.479	2.95e-10	1.21e-08
FBLN1	1.478	0.00126	0.00789
TGM1	1.477	4.78e-05	0.000511
ANO6	1.476	3.42e-08	8.96e-07
UTP20	1.476	4.94e-08	1.24e-06
MXD4	1.473	1.08e-06	1.91e-05
CHST11	1.472	0.00996	0.0415
KCTD3	1.471	6.3e-07	1.17e-05
KLHL4	1.471	9.49e-09	2.83e-07
BBOX1	1.468	1.19e-09	4.25e-08
CASD1	1.467	0.00562	0.0265
LPAR2	1.467	2.54e-06	4.04e-05
NBEA	1.467	0.000429	0.00324
TRIO	1.466	9.67e-08	2.26e-06
C9orf3	1.465	2.61e-07	5.39e-06
PLA2G6	1.46	6.48e-09	1.99e-07
SLC17A8	1.459	2.21e-05	0.00026
PEF1	1.458	1.04e-06	1.84e-05
DIRC2	1.457	6.16e-09	1.89e-07
TGIF1	1.457	9.36e-08	2.19e-06
CAPRIN2	1.456	0.000314	0.0025
FOXO3	1.456	2.12e-06	3.43e-05
SLC24A3	1.456	1.31e-07	2.95e-06
GMPPB	1.454	1.82e-05	0.000221
NUCB2	1.454	1.94e-09	6.58e-08
SLC30A1	1.454	4.26e-08	1.1e-06
FYB1	1.453	0.00958	0.0402
TCAP	1.453	1.06e-05	0.000138
TESC-AS1	1.452	2.12e-08	5.82e-07
TMCC3	1.45	1.6e-09	5.55e-08
ARMC2	1.448	4.31e-05	0.000468
ARHGEF7	1.446	1.69e-07	3.69e-06
FGF12	1.445	0.000184	0.00159
PTCHD1	1.445	0.00759	0.0337
LMO1	1.441	4.8e-06	7.04e-05
FITM2	1.437	1.4e-05	0.000176
ENPP3	1.436	8.19e-07	1.49e-05
RAB20	1.436	7.21e-09	2.19e-07
CHD7	1.435	1.25e-07	2.85e-06
BMP1	1.433	0.0109	0.0445
PPP1R1B	1.433	8.13e-08	1.94e-06
RSPH1	1.431	0.00127	0.00792
TIMM44	1.431	8.48e-05	0.000826
HSD17B12	1.43	0.000281	0.00227
SLC15A2	1.43	0.00252	0.0139
SLC35G1	1.43	6.75e-05	0.000684
ARID5B	1.429	1.79e-07	3.88e-06
RFK	1.429	3.58e-05	0.000399
ST3GAL5	1.428	1.98e-09	6.7e-08
LPAR3	1.426	1.68e-07	3.67e-06
LPGAT1	1.426	4.08e-07	8.08e-06
C1orf216	1.425	2.96e-08	7.88e-07
LINGO1	1.422	0.00416	0.0208
IGF1R	1.418	2.46e-07	5.13e-06
GLI2	1.416	8.6e-07	1.56e-05
TLE4	1.413	4.68e-07	9.1e-06
UBE2A	1.413	2.6e-08	7.05e-07
ILDR2	1.411	1.41e-07	3.14e-06
SAMSN1	1.411	4.17e-08	1.08e-06
RUNX1	1.409	0.0015	0.00912
TJP1	1.409	1.13e-08	3.29e-07
ZSWIM6	1.409	3.91e-06	5.93e-05
SH2B3	1.408	1.08e-07	2.49e-06
SRPRA	1.408	4.49e-09	1.42e-07
BCL6	1.402	6.55e-06	9.19e-05
CNNM2	1.402	7.63e-05	0.000757
SLC39A1	1.398	1.17e-05	0.000151
ATXN1	1.397	1.1e-06	1.94e-05
GJC1	1.397	0.00874	0.0376
PTPN9	1.394	7.28e-08	1.76e-06
SLC6A15	1.393	2.01e-07	4.3e-06
HSP90B1	1.389	8.81e-07	1.59e-05
PROM1	1.386	0.000282	0.00228
DDIT3	1.384	8.57e-08	2.03e-06
TUBB	1.381	4.87e-09	1.53e-07
ELOVL7	1.377	9.38e-06	0.000125
NECTIN2	1.377	5.57e-07	1.05e-05
FRMD8	1.375	1.21e-08	3.49e-07
ITGA11	1.375	0.000366	0.00284
LANCL3	1.375	0.000381	0.00293
CRELD1	1.374	5.16e-06	7.48e-05
GCLC	1.371	7.2e-10	2.68e-08
SLC25A35	1.371	0.00113	0.00721
SSH2	1.371	7.2e-08	1.74e-06
IST1	1.369	7.42e-08	1.79e-06
LRRC8A	1.369	4.96e-05	0.000529
SEMA4A	1.369	2.52e-08	6.89e-07
TAGLN	1.369	1.68e-05	0.000206
PPP1R13B	1.367	4.22e-07	8.31e-06
TG	1.367	0.012	0.0482
TXNIP	1.365	5.34e-07	1.02e-05
CENPV	1.364	0.000242	0.00201
HBP1	1.362	7.67e-09	2.32e-07
ALG2	1.361	1.79e-09	6.12e-08
OGDH	1.359	0.0109	0.0447
ADPRM	1.358	0.000322	0.00256
CNN1	1.355	1.37e-05	0.000172
CHST13	1.354	0.000756	0.00522
PALLD	1.352	5.02e-06	7.31e-05
TMEM183A	1.352	2.77e-08	7.46e-07
GNPNAT1	1.35	6.17e-05	0.000633
RAPGEF2	1.349	3.59e-07	7.19e-06
PTP4A2	1.348	4.46e-08	1.14e-06
SDF2	1.347	6.5e-05	0.000662
PHLDA2	1.346	7.18e-07	1.32e-05
SLC30A6	1.346	8.79e-08	2.07e-06
AEN	1.345	2.09e-07	4.47e-06
SYCE1L	1.345	7.83e-08	1.88e-06
DSEL	1.344	5.21e-07	9.95e-06
CAPN15	1.341	1.47e-08	4.17e-07
WNT4	1.341	0.000865	0.00582
BRD4	1.34	7.13e-08	1.73e-06
C2CD2	1.34	6.83e-09	2.09e-07
PLPP1	1.339	1.43e-06	2.43e-05
FICD	1.337	5.59e-06	8.03e-05
SLC4A10	1.337	0.00103	0.00667
FRMD4B	1.335	3.24e-07	6.57e-06
MCL1	1.334	1.37e-07	3.06e-06
RND1	1.332	0.00529	0.0253
UBA5	1.331	1.51e-07	3.33e-06
CLDN3	1.329	0.000757	0.00522
PSME4	1.328	1.2e-08	3.46e-07
AHR	1.327	1.64e-06	2.73e-05
CPNE8	1.326	0.00346	0.0179
CTNND1	1.323	1.96e-07	4.22e-06
SEMA3D	1.322	5.02e-06	7.31e-05
TH	1.322	3.62e-05	0.000402
C6orf58	1.321	0.000609	0.00434
UGP2	1.317	2.97e-08	7.88e-07
SOGA3	1.315	0.00146	0.00892
PDE6D	1.314	4.52e-05	0.000488
XKR8	1.314	4.59e-07	8.93e-06
PLEKHM2	1.313	7.31e-06	0.000101
CABLES2	1.312	0.012	0.0482
PRDX6	1.312	6.51e-06	9.15e-05
CCNG2	1.311	3.3e-07	6.69e-06
PMM1	1.311	0.000459	0.00342
SESN1	1.31	1.5e-07	3.33e-06
SPHK1	1.31	1.84e-05	0.000222
TMCC1	1.307	1.08e-06	1.91e-05
KLHL24	1.304	4.95e-07	9.57e-06
RHPN2	1.303	7.74e-06	0.000106
HAPLN3	1.298	6.36e-07	1.18e-05
WNK1	1.296	2.74e-06	4.32e-05
PELO	1.295	3.1e-06	4.82e-05
SLC17A1	1.294	1.57e-05	0.000194
DOCK9	1.293	7.67e-05	0.000759
IFNAR1	1.293	1.09e-07	2.52e-06
EHD1	1.292	2.93e-07	5.99e-06
NECTIN1	1.291	0.000203	0.00173
PITPNA	1.291	0.00125	0.00782
CACNA1C	1.288	0.000677	0.00472
GFPT2	1.288	6.09e-06	8.68e-05
PAPPA	1.288	0.00229	0.0129
TRIM47	1.287	2.82e-07	5.78e-06
ADGRV1	1.286	2.92e-05	0.000333
CEBPD	1.286	0.00113	0.00723
RBMS3	1.286	1.57e-06	2.64e-05
PI4KB	1.285	6.21e-06	8.79e-05
PPP1R10	1.285	4.51e-08	1.15e-06
C6	1.284	3.84e-05	0.000423
HEATR1	1.283	2.1e-06	3.41e-05
PPP2R5B	1.283	0.00151	0.00917
RP2	1.283	1.03e-06	1.83e-05
ABCC4	1.281	9.59e-05	0.000917
COQ10A	1.281	3.62e-05	0.000402
ADGRD1	1.279	1.85e-05	0.000223
SLC15A4	1.279	3.23e-08	8.52e-07
DIS3L2	1.278	5.18e-08	1.29e-06
MAST2	1.277	9.18e-06	0.000123
STAT2	1.277	1.61e-07	3.54e-06
ALAS1	1.276	2.53e-07	5.27e-06
PITPNM3	1.276	0.00225	0.0127
GLI1	1.275	0.00171	0.0102
MGEA5	1.275	2.51e-07	5.22e-06
B3GNT2	1.274	4.81e-07	9.3e-06
ATF4	1.273	1.05e-07	2.44e-06
CFAP70	1.272	0.00906	0.0386
MDN1	1.272	7.71e-07	1.41e-05
XPO4	1.27	1.24e-07	2.82e-06
PPP1R16A	1.269	0.00269	0.0146
SEMA4B	1.267	4.97e-07	9.59e-06
FBXO8	1.264	3.51e-07	7.06e-06
SLC12A7	1.264	2.41e-05	0.00028
TOP1	1.264	5.07e-07	9.73e-06
CCDC171	1.263	0.00108	0.00698
DIDO1	1.263	8.78e-06	0.000118
PCDH1	1.263	1.93e-08	5.35e-07
SYNE2	1.263	0.0106	0.0436
HSPB1	1.262	0.000312	0.00248
MAPK6	1.262	2.37e-05	0.000277
FNBP1L	1.259	1.88e-07	4.06e-06
PTGDR2	1.259	0.000611	0.00435
SNX17	1.259	4.49e-06	6.7e-05
RIOK1	1.258	4.98e-07	9.61e-06
GLRA4	1.253	0.00709	0.0319
TUFT1	1.253	1.04e-05	0.000137
AP3S1	1.252	6.67e-06	9.34e-05
MYH6	1.252	0.000429	0.00324
PDCD6	1.252	1.57e-07	3.45e-06
ULK2	1.252	1.41e-06	2.41e-05
FRMD1	1.248	1.82e-07	3.93e-06
CDK2AP1	1.247	1.04e-05	0.000136
NOXA1	1.246	2.51e-05	0.000291
PDE4A	1.246	1.87e-05	0.000226
NT5DC2	1.243	0.000267	0.00218
PIK3IP1	1.241	4.75e-08	1.2e-06
HBEGF	1.239	4.87e-06	7.12e-05
NDRG3	1.239	3.65e-05	0.000405
PCMTD1	1.237	2.69e-06	4.26e-05
ADAM9	1.236	1.01e-06	1.81e-05
MARCKSL1P1	1.236	1.9e-07	4.09e-06
LRRC8D	1.234	0.00126	0.00789
EMILIN2	1.233	1.94e-06	3.18e-05
ERRFI1	1.233	5.48e-05	0.000575
FAM213B	1.232	5.85e-05	0.000606
HAGH	1.23	9.19e-08	2.15e-06
HOXB9	1.228	2e-06	3.28e-05
MERTK	1.228	6.79e-05	0.000686
EPS8L1	1.226	3.46e-06	5.33e-05
CYP8B1	1.224	1.64e-06	2.73e-05
FNDC3B	1.224	0.000307	0.00245
MYO19	1.224	0.00514	0.0247
FAM107B	1.223	6.83e-05	0.00069
KIF1B	1.222	5.02e-06	7.31e-05
BCKDK	1.221	2.39e-05	0.000279
DNAJC5	1.22	1.29e-07	2.92e-06
PRKG1	1.218	4.06e-07	8.06e-06
SQOR	1.217	1.03e-07	2.39e-06
NOP2	1.216	1.14e-05	0.000148
CYTH1	1.215	1.14e-06	1.99e-05
TXNDC11	1.215	2.1e-05	0.000248
GFRA3	1.214	0.000876	0.00588
CTNNB1	1.213	4.62e-06	6.85e-05
TNFAIP2	1.212	5.79e-06	8.28e-05
TULP3	1.211	1.01e-05	0.000133
FAM110C	1.209	0.00315	0.0166
GNL3	1.209	5.64e-06	8.09e-05
TSC22D3	1.209	0.00306	0.0162
FMNL2	1.208	3.38e-07	6.84e-06
IGF2BP2	1.208	6.15e-05	0.00063
WNK3	1.208	7.46e-05	0.000743
HOMEZ	1.206	2.79e-07	5.73e-06
LARP4	1.205	2.3e-06	3.7e-05
PDE7B	1.205	0.00488	0.0237
DYNLL2	1.204	0.000432	0.00325
EGFR	1.204	1.23e-05	0.000157
CUL5	1.2	5.16e-08	1.29e-06
DNAJC2	1.199	4.04e-07	8.01e-06
SMAP2	1.199	0.00162	0.00972
HDAC4	1.196	5.8e-05	0.000601
REL	1.196	1.38e-06	2.37e-05
SSTR5	1.196	1.23e-06	2.13e-05
ATXN7L3	1.195	4.16e-06	6.26e-05
FGD6	1.194	0.000275	0.00224
KCNC4	1.194	0.000694	0.00483
DHX37	1.193	1.26e-05	0.00016
FAM57A	1.189	0.00321	0.0168
RNF19A	1.188	2.04e-07	4.36e-06
AGTR1	1.186	4.46e-07	8.73e-06
SLC25A43	1.186	0.00305	0.0161
KIAA0825	1.185	0.0018	0.0106
MTFR1	1.18	0.000238	0.00198
SLC2A1	1.18	1.72e-05	0.00021
ABHD5	1.178	4.53e-05	0.000488
USP53	1.177	0.000185	0.00159
GPR1	1.175	1.51e-06	2.55e-05
DGKE	1.174	4.25e-06	6.37e-05
LONRF1	1.174	1.42e-06	2.42e-05
SPAG9	1.173	1.17e-06	2.05e-05
SMAD3	1.172	1.81e-06	3e-05
ARF6	1.171	7.35e-07	1.35e-05
ATF6	1.168	9.94e-06	0.000131
EHHADH	1.168	3.42e-06	5.28e-05
PDIA4	1.167	1.15e-06	2.01e-05
TRPC1	1.167	0.00598	0.0279
MXD1	1.162	2.09e-05	0.000248
GLIS2	1.161	3.78e-06	5.76e-05
KLHL21	1.161	1.7e-05	0.000208
TFEB	1.161	5.04e-05	0.000535
CAD	1.16	3.18e-05	0.000359
PEA15	1.159	0.000383	0.00294
LDAH	1.158	0.00509	0.0245
VEGFA	1.158	9.19e-05	0.000884
CERS5	1.157	1.13e-06	1.98e-05
GPR146	1.157	4.86e-06	7.12e-05
ITGB1BP2	1.157	0.000508	0.00372
PGAM4	1.156	1.04e-06	1.85e-05
EPN3	1.154	6.23e-06	8.81e-05
ABCC5	1.153	8.09e-05	0.000795
RGS2	1.153	0.000176	0.00153
SFRP5	1.153	0.00109	0.00703
G3BP2	1.152	2.05e-05	0.000244
HIVEP2	1.151	9.83e-05	0.000935
RELA	1.151	2.22e-07	4.69e-06
GNB4	1.15	6.71e-06	9.37e-05
SRM	1.149	4e-06	6.05e-05
DHX30	1.148	0.000417	0.00317
HPS6	1.146	7.46e-06	0.000102
CLU	1.145	0.000146	0.0013
ERC1	1.145	4.22e-05	0.000459
NIN	1.144	9.02e-07	1.62e-05
SERINC4	1.144	0.0106	0.0435
SHISA4	1.144	5.02e-06	7.31e-05
TMEM214	1.144	3.99e-06	6.03e-05
UBE2J1	1.144	1.02e-05	0.000134
DDX5	1.143	1.66e-05	0.000204
SPRED1	1.143	0.000158	0.00139
GLS	1.142	3.43e-05	0.000385
ARNTL2	1.141	0.00034	0.00267
RGL3	1.141	0.000589	0.00423
ACKR4	1.14	5.76e-05	0.000599
CTDSP1	1.14	0.000205	0.00174
HSPA1L	1.14	0.00958	0.0402
WFS1	1.139	9.1e-06	0.000122
ACADVL	1.138	2.02e-05	0.000241
GAS2L1	1.138	0.00222	0.0125
TP53BP2	1.136	1.99e-06	3.26e-05
ABCF2	1.135	0.000174	0.00152
DAPK3	1.131	7.65e-06	0.000105
RASD1	1.131	0.00771	0.0341
CARS	1.129	0.000159	0.0014
SERTAD2	1.129	4.32e-06	6.48e-05
TNIP1	1.128	1.6e-06	2.67e-05
CDC42EP5	1.127	1.88e-06	3.1e-05
RAPGEF6	1.127	1.25e-05	0.000159
BRIX1	1.126	1.75e-05	0.000213
DNAJA4	1.125	1.6e-05	0.000197
MAML2	1.125	3.22e-05	0.000363
MOSPD1	1.125	2.53e-05	0.000293
MEX3C	1.124	4.15e-05	0.000452
MTA1	1.124	4.02e-06	6.08e-05
SGPL1	1.124	2.05e-06	3.34e-05
SLC25A44	1.124	0.00646	0.0296
MPV17L2	1.123	0.00212	0.0121
USP36	1.122	1.06e-05	0.000138
ALDH1L2	1.121	0.00102	0.00665
KCNC2	1.119	0.00132	0.00816
SAR1B	1.119	5.52e-05	0.000578
MSN	1.118	9.74e-06	0.000129
MYD88	1.115	1.47e-05	0.000182
ARHGAP17	1.114	8.6e-05	0.000837
AGTR2	1.113	0.000767	0.00528
HPCAL1	1.113	0.000112	0.00105
SIPA1L1	1.113	7.54e-07	1.38e-05
ARNTL	1.112	6.03e-06	8.61e-05
BICDL1	1.111	0.00612	0.0284
CA5B	1.111	1.63e-05	0.000201
TULP4	1.111	2.42e-06	3.87e-05
KEAP1	1.11	5.38e-05	0.000567
CHMP2B	1.109	6.43e-06	9.05e-05
ITGA5	1.109	7.98e-05	0.000786
PPARA	1.107	1.94e-06	3.19e-05
ACER2	1.106	4.94e-06	7.22e-05
CPEB3	1.106	6.96e-05	0.000699
MARVELD2	1.106	0.00127	0.00795
CERS2	1.104	1.31e-06	2.27e-05
N4BP1	1.103	6.19e-06	8.79e-05
TSHZ1	1.101	1.19e-05	0.000154
DNAJC3	1.1	5.13e-05	0.000542
ETV5	1.1	1.32e-06	2.27e-05
VPS37C	1.1	8.24e-05	0.000808
MFSD10	1.099	2.09e-05	0.000248
PIM3	1.099	1.19e-06	2.07e-05
RHBDF1	1.098	8.45e-06	0.000114
BAIAP2L1	1.097	0.000366	0.00284
TMTC2	1.095	0.000103	0.000973
SLC23A2	1.093	2.07e-05	0.000245
TMEM62	1.093	7.35e-05	0.000734
STX5	1.092	8.51e-06	0.000115
KANK3	1.091	3.68e-06	5.64e-05
NFKB2	1.091	3.05e-06	4.77e-05
CSNK1D	1.087	4.25e-05	0.000462
NPC1	1.087	5.36e-06	7.73e-05
AP5B1	1.086	0.00013	0.00119
EIF2AK3	1.086	3.06e-05	0.000348
IRS4	1.086	0.00342	0.0177
AKT2	1.085	7.52e-06	0.000103
ARRDC1	1.084	1.66e-05	0.000204
CSNK1G2	1.084	8.06e-06	0.00011
TUSC3	1.083	0.00414	0.0208
DLC1	1.082	2.66e-05	0.000307
CNPY2	1.081	0.000583	0.00419
NARF	1.081	5.5e-05	0.000577
RHOU	1.081	5.64e-06	8.09e-05
RDH14	1.079	2.61e-05	0.000302
SRPK3	1.079	0.00208	0.0119
UBE2O	1.079	2.41e-06	3.86e-05
GPR19	1.078	0.00632	0.0292
MPEG1	1.078	0.00537	0.0256
SLC49A3	1.076	6.95e-05	0.000699
PHLDB2	1.075	0.000127	0.00116
TMBIM1	1.073	1.35e-05	0.00017
URB1	1.073	0.000144	0.00129
EZH1	1.072	8.7e-05	0.000845
HEATR5B	1.07	1.97e-05	0.000236
HK3	1.07	0.00222	0.0126
ALG5	1.069	4.55e-05	0.000489
ETNK2	1.069	0.003	0.016
FOXK2	1.064	2.82e-05	0.000322
PSTPIP1	1.064	6.85e-05	0.000691
TSPAN31	1.064	4.86e-06	7.12e-05
GGACT	1.063	0.0082	0.0358
DENND5B	1.062	1.82e-05	0.000221
ETV2	1.061	9.81e-05	0.000934
DLG1	1.06	0.000196	0.00168
FECH	1.06	7.52e-05	0.000747
APBA2	1.059	0.00345	0.0178
CYBRD1	1.059	1.42e-05	0.000178
CYP26B1	1.059	8.26e-06	0.000112
LINC01375	1.058	0.00342	0.0177
PDE3A	1.058	0.011	0.0447
PTH2	1.058	0.00852	0.0368
ETF1	1.056	0.00015	0.00133
SLC27A2	1.056	4.95e-05	0.000528
INPP4A	1.055	0.00237	0.0132
POLR1B	1.054	3.92e-05	0.00043
KBTBD7	1.053	0.0106	0.0435
ZYX	1.053	1.24e-05	0.000158
CLDN7	1.052	0.000462	0.00344
AFF4	1.05	0.000134	0.00122
CACNA1C-IT1	1.05	0.00221	0.0125
STK40	1.05	0.00045	0.00336
ABCB7	1.045	1.62e-05	0.0002
ARL3	1.045	0.000216	0.00183
SMTNL2	1.045	0.000863	0.00581
CARMIL1	1.043	0.00102	0.00663
CLIP1	1.043	4.47e-05	0.000483
HERPUD1	1.043	7.05e-06	9.78e-05
SQSTM1	1.043	3.45e-05	0.000386
CHKB-CPT1B	1.042	0.00013	0.00119
DAB2	1.042	1.95e-05	0.000234
DDHD1	1.042	1.09e-05	0.000142
ETV6	1.042	5.47e-05	0.000574
ACTA1	1.041	1.37e-05	0.000172
EIF4E2	1.04	0.000502	0.00368
RLIM	1.04	4.42e-06	6.61e-05
TRMT44	1.039	7.33e-05	0.000732
TMEM33	1.038	0.000118	0.0011
TSR1	1.038	5.01e-05	0.000533
MAP3K13	1.037	0.00222	0.0125
MED13	1.036	2.73e-05	0.000313
PLXNB2	1.035	1.52e-05	0.000188
FABP6	1.033	0.00498	0.0241
FLRT2	1.033	8.67e-05	0.000842
HK1	1.033	0.000307	0.00246
HK2	1.033	2.67e-05	0.000308
MOB3A	1.033	6.19e-06	8.79e-05
FAM69B	1.032	0.01	0.0417
RAB18	1.031	4.43e-06	6.62e-05
EPHA3	1.03	2.22e-05	0.000261
SRA1	1.029	4.75e-05	0.000509
CAMSAP3	1.028	0.00845	0.0367
PSPH	1.028	8.6e-05	0.000837
CHD9	1.027	0.00092	0.0061
TNPO2	1.027	4.25e-05	0.000462
TOE1	1.027	1.7e-05	0.000208
ACP6	1.025	0.000672	0.0047
TMEM51	1.025	0.000663	0.00465
FAM109A	1.024	0.001	0.00653
CLDN12	1.023	5.7e-06	8.17e-05
FAM160A2	1.022	0.000298	0.0024
WIPI1	1.022	6.08e-05	0.000624
NOL8	1.019	0.000141	0.00127
NOL12	1.018	0.000815	0.00555
TNS3	1.015	2.52e-05	0.000292
VSIG8	1.015	6.53e-05	0.000664
EPB41L5	1.014	1.85e-05	0.000223
SRPRB	1.014	6.12e-06	8.71e-05
URB2	1.014	0.000611	0.00435
HDAC9	1.013	5.96e-05	0.000614
SLC12A4	1.012	4.57e-05	0.000492
XYLT1	1.012	0.00071	0.00493
FAM83F	1.011	0.0125	0.0499
BRSK1	1.01	0.00488	0.0237
DCAF13	1.01	0.000113	0.00106
PRG4	1.01	0.00127	0.00793
PQLC1	1.009	0.000341	0.00268
SOAT1	1.008	0.000136	0.00123
TOB1	1.008	0.000262	0.00215
DDX31	1.007	2.96e-05	0.000337
IPO7	1.007	2.16e-05	0.000254
EMG1	1.006	0.000349	0.00273
ANKIB1	1.005	9.12e-06	0.000122
KPNA1	1.003	3.65e-05	0.000405
MPP1	1.001	1.63e-05	0.0002
SSR1	1	5.04e-05	0.000535
BCAP29	-1	5.85e-05	0.000606
ABCA2	-1.001	0.00886	0.0379
MYF5	-1.001	0.00467	0.0229
OLFM1	-1.001	0.000114	0.00106
RBM10	-1.001	1.9e-05	0.000228
BBS7	-1.003	0.000926	0.00613
CERCAM	-1.003	0.000813	0.00554
DPT	-1.003	0.000361	0.00281
GMDS	-1.004	0.000134	0.00122
KIFC3	-1.005	0.000349	0.00273
MYLK4	-1.005	0.000148	0.00131
SLC25A37	-1.005	0.00781	0.0345
XPNPEP2	-1.006	0.0048	0.0234
CLK1	-1.007	3.07e-05	0.000349
PER1	-1.008	0.000235	0.00196
ISPD	-1.009	0.000658	0.00463
CCNA2	-1.011	0.00515	0.0248
TRIM69	-1.012	0.00659	0.0301
ZC4H2	-1.012	4.1e-05	0.000447
EPHB3	-1.015	9.24e-05	0.000887
P2RY4	-1.015	0.0014	0.00856
SOX13	-1.015	0.00673	0.0306
CRYZ	-1.02	1.38e-05	0.000173
AFMID	-1.021	0.00254	0.0139
GCHFR	-1.022	0.00329	0.0172
RHOQ	-1.022	0.00023	0.00193
XYLB	-1.023	0.000264	0.00216
GART	-1.024	3.67e-05	0.000407
MLANA	-1.025	1.46e-05	0.000182
PIH1D1	-1.026	0.000543	0.00394
ASPHD2	-1.028	0.00198	0.0114
GPR143	-1.029	0.00165	0.00986
TGFBR2	-1.029	1.2e-05	0.000155
RDH13	-1.03	0.00092	0.0061
KCNF1	-1.033	0.00544	0.0259
MCM3	-1.033	0.0119	0.0478
NDC80	-1.033	0.00387	0.0196
ARHGEF40	-1.034	9.23e-06	0.000123
FOCAD	-1.034	7.48e-06	0.000103
P2RY1	-1.034	0.000109	0.00102
RAPSN	-1.034	0.000844	0.00571
COL12A1	-1.036	0.000907	0.00604
GUSB	-1.036	2.01e-05	0.00024
NIF3L1	-1.036	0.000378	0.00291
AOX1	-1.037	0.000668	0.00468
CXCL12	-1.037	0.000251	0.00207
FZD6	-1.037	7.29e-06	0.000101
HMOX2	-1.038	0.00559	0.0264
ADAMTS2	-1.039	6.5e-05	0.000662
CAMK2G	-1.039	3.95e-06	5.98e-05
PPEF2	-1.039	0.002	0.0115
RBCK1	-1.041	0.00115	0.00729
MCU	-1.042	0.000132	0.0012
GSTA1	-1.043	9.89e-06	0.000131
PIK3CD	-1.043	0.000115	0.00107
KAT2B	-1.045	9.08e-05	0.000876
CPVL	-1.046	1.64e-05	0.000202
LOC101929741	-1.046	0.00417	0.0209
NTN3	-1.046	0.000295	0.00237
CLK2	-1.048	2.42e-05	0.000281
ADAMTSL4	-1.049	2.42e-05	0.000281
NEIL3	-1.049	0.000936	0.00619
TMEM130	-1.05	1.84e-05	0.000222
UAP1L1	-1.05	0.000107	0.00101
CASP2	-1.051	5.13e-05	0.000542
LRRC61	-1.051	0.00597	0.0279
SRSF1	-1.051	8.21e-05	0.000806
CFP	-1.053	0.000194	0.00167
HEG1	-1.053	0.000886	0.00593
DAPK1	-1.054	1.31e-05	0.000166
GALC	-1.054	1.49e-05	0.000186
INSC	-1.055	0.00165	0.00983
PTPN18	-1.055	0.000464	0.00345
ZNF703	-1.055	0.0027	0.0146
FKBP15	-1.056	0.00156	0.00939
CLDN10	-1.059	4.11e-06	6.19e-05
TECR	-1.06	0.000274	0.00223
BDKRB2	-1.061	0.00229	0.0129
CBX4	-1.061	0.000608	0.00433
GALNS	-1.061	5.02e-05	0.000534
JMJD4	-1.061	0.00168	0.01
CYP2J2	-1.062	9.48e-06	0.000126
TCTN1	-1.065	0.00776	0.0343
CORO1A	-1.066	5.23e-06	7.57e-05
ARHGAP29	-1.068	9.26e-06	0.000124
LIG1	-1.068	6.78e-06	9.45e-05
TLDC1	-1.068	0.00561	0.0265
CAMKK1	-1.07	2.26e-06	3.64e-05
SESTD1	-1.071	0.000567	0.0041
RAD51C	-1.073	0.00983	0.041
NUBPL	-1.075	0.000105	0.000996
TEX19	-1.075	6.02e-05	0.000619
ESRP1	-1.076	0.00124	0.00779
BRIP1	-1.078	0.00524	0.0251
NUCKS1	-1.078	3.83e-06	5.82e-05
CAMK1	-1.079	0.00044	0.00331
SH3PXD2A	-1.079	1.41e-05	0.000176
ADCY6	-1.08	2.87e-05	0.000327
SMAD2	-1.08	3.47e-05	0.000388
TOX2	-1.08	0.00986	0.0411
CSRNP1	-1.081	0.00124	0.00779
SLC40A1	-1.081	0.000125	0.00114
RFC2	-1.082	8.85e-05	0.000856
KCTD7	-1.084	0.000534	0.00389
ALDH5A1	-1.085	9.41e-06	0.000125
PRLR	-1.085	0.000147	0.00131
DEPDC5	-1.086	6.4e-06	9.01e-05
SIPA1L2	-1.087	5.86e-05	0.000606
ELMOD3	-1.089	0.0027	0.0147
ISYNA1	-1.089	0.000354	0.00276
TP53BP1	-1.089	7.85e-05	0.000776
ZIC1	-1.089	1.39e-05	0.000174
OLFM2	-1.09	0.00343	0.0178
COL21A1	-1.092	1.6e-05	0.000198
MCM5	-1.092	0.00339	0.0176
MLH1	-1.092	0.000254	0.00209
PRMT2	-1.094	0.00112	0.00718
ALDH9A1	-1.096	3.62e-05	0.000402
FKBP7	-1.096	0.000176	0.00153
CHST3	-1.097	0.00314	0.0165
ARHGAP27	-1.098	0.000307	0.00245
KNTC1	-1.099	0.0018	0.0106
CHD4	-1.1	1.25e-05	0.00016
PBK	-1.1	0.000245	0.00202
TLN2	-1.1	0.000679	0.00474
CRABP2	-1.101	4.51e-05	0.000487
CYBB	-1.101	7.29e-05	0.000728
SPHKAP	-1.102	0.00419	0.0209
RAD54B	-1.103	0.00998	0.0415
SOX9	-1.103	0.000353	0.00276
BBS2	-1.104	4.31e-05	0.000468
ERGIC2	-1.104	0.00607	0.0282
PNISR	-1.105	2.65e-06	4.21e-05
DBNDD2	-1.106	0.0024	0.0134
TTC33	-1.107	6.36e-06	8.96e-05
NR3C2	-1.11	0.00215	0.0122
TMCO4	-1.11	1.34e-06	2.29e-05
CDR2L	-1.111	3.34e-06	5.17e-05
GTDC1	-1.111	0.000178	0.00154
MSMO1	-1.111	0.00157	0.00943
NPTX1	-1.111	0.00289	0.0154
ANKLE1	-1.112	0.00664	0.0303
BCO2	-1.112	0.000746	0.00516
LOXL4	-1.112	0.00341	0.0177
EGFL6	-1.113	3.1e-05	0.000351
SFSWAP	-1.114	5.31e-06	7.67e-05
RAB37	-1.116	0.000383	0.00294
C3orf18	-1.117	0.00986	0.0411
CYP20A1	-1.117	2.86e-06	4.49e-05
DFFB	-1.118	0.00182	0.0107
MGST3	-1.118	5.77e-06	8.25e-05
PPM1L	-1.118	0.000773	0.00531
LZTS1	-1.119	0.000682	0.00476
TRIAP1	-1.119	3.65e-05	0.000405
NRG2	-1.12	0.000277	0.00225
CLSTN2	-1.122	0.00827	0.036
KCNIP2	-1.123	0.00635	0.0293
HVCN1	-1.124	1.43e-06	2.43e-05
PARP16	-1.124	0.00019	0.00163
PEPD	-1.124	2.74e-07	5.63e-06
PODN	-1.124	5.18e-06	7.5e-05
TMEM119	-1.126	0.000244	0.00202
ASAP2	-1.127	5.6e-05	0.000585
BPHL	-1.129	5.3e-06	7.66e-05
CDH18	-1.129	0.00294	0.0156
GINS1	-1.129	6.22e-05	0.000637
MAP2K4	-1.129	1.09e-05	0.000142
MYCL	-1.129	0.00328	0.0171
NT5DC1	-1.129	0.00052	0.00379
PROX1	-1.129	0.00741	0.033
RRM1-AS1	-1.134	0.000722	0.005
TRPM1	-1.134	0.000131	0.00119
ANKS1B	-1.135	1.48e-05	0.000183
MTHFR	-1.136	6.68e-07	1.24e-05
CCDC127	-1.137	0.000598	0.00428
TTLL1	-1.138	5.03e-05	0.000534
TPRG1	-1.139	0.00129	0.00802
POT1	-1.14	0.00763	0.0339
RBM5	-1.14	4.76e-06	7e-05
AKR7A2	-1.141	2.65e-06	4.2e-05
MUS81	-1.141	0.000308	0.00246
NENF	-1.142	1.28e-06	2.21e-05
SEMA3C	-1.142	4.75e-05	0.000509
IL2RG	-1.143	8.84e-05	0.000856
PQLC3	-1.144	0.000848	0.00573
ALG14	-1.145	0.00192	0.0112
SARDH	-1.145	2.07e-05	0.000246
FAM198B	-1.146	1e-05	0.000132
SAT2	-1.146	0.00286	0.0153
SPOCK3	-1.146	1.66e-05	0.000204
TGDS	-1.146	3.47e-05	0.000388
TMEM251	-1.146	3.42e-06	5.28e-05
DEK	-1.148	7.92e-07	1.45e-05
RDH8	-1.148	8.66e-05	0.000842
PRKCA	-1.149	0.00027	0.0022
FIBIN	-1.15	5.92e-05	0.000611
SRPX	-1.15	1.1e-05	0.000143
CHTF18	-1.152	0.00255	0.014
VASN	-1.152	8.43e-05	0.000823
ASNS	-1.153	0.000124	0.00114
BRPF3	-1.153	3.52e-05	0.000394
PRR5	-1.153	0.000757	0.00522
HAUS3	-1.156	0.00258	0.0141
HOXA2	-1.156	0.00519	0.0249
MX2	-1.156	4.4e-05	0.000476
SINHCAF	-1.156	0.00177	0.0104
MFSD2A	-1.157	0.000353	0.00276
GAL3ST2	-1.158	0.00309	0.0163
SPC24	-1.158	0.00147	0.00894
ST6GALNAC1	-1.158	0.00182	0.0106
MBOAT7	-1.159	4.72e-06	6.96e-05
SPDL1	-1.16	0.00831	0.0361
NCAPG	-1.161	0.000165	0.00144
CXorf38	-1.162	7.87e-05	0.000778
NACC1	-1.162	0.00578	0.0271
WDFY4	-1.162	4.6e-06	6.82e-05
CENPL	-1.165	0.00129	0.00801
ESYT3	-1.165	0.00287	0.0153
RETSAT	-1.165	2.3e-06	3.69e-05
SSBP4	-1.166	0.000207	0.00176
AGFG2	-1.167	0.000532	0.00387
AUTS2	-1.167	6.86e-05	0.000692
RASSF4	-1.167	0.002	0.0115
GALM	-1.168	0.00175	0.0103
SETDB2	-1.168	5.47e-05	0.000574
ZFPM2	-1.168	0.00118	0.0075
FGFR1	-1.169	4.9e-06	7.17e-05
SLC6A6	-1.169	7.36e-06	0.000101
ZBTB48	-1.171	8.52e-06	0.000115
SORT1	-1.172	1.07e-05	0.000139
GSKIP	-1.174	0.00525	0.0251
WBP4	-1.175	0.000168	0.00147
CPXM2	-1.176	6.14e-07	1.15e-05
HENMT1	-1.176	0.0113	0.0457
PSMB9	-1.176	3.86e-05	0.000425
SLC25A1	-1.176	0.011	0.0448
FGFR1OP	-1.177	1.05e-06	1.86e-05
IFI6	-1.177	0.00365	0.0187
LDLR	-1.177	0.000192	0.00165
MGST1	-1.177	4.84e-06	7.09e-05
TNFAIP8L2	-1.177	0.000122	0.00112
MRI1	-1.178	4.16e-05	0.000453
PRKCB	-1.18	3.45e-05	0.000386
PXMP2	-1.18	0.00054	0.00392
CCDC102A	-1.181	4.73e-06	6.96e-05
SGSH	-1.181	9.91e-06	0.000131
TESK1	-1.181	1.62e-06	2.7e-05
POSTN	-1.182	6.84e-05	0.00069
CBX1	-1.183	1.39e-06	2.37e-05
ALAS2	-1.188	0.00671	0.0305
RIPOR3	-1.188	0.000254	0.00209
WDR73	-1.189	0.00287	0.0153
PLXDC1	-1.191	5.2e-07	9.93e-06
LEPR	-1.193	0.000139	0.00125
GREM1	-1.194	0.00741	0.033
KCNJ4	-1.197	3.1e-05	0.000351
PGGHG	-1.198	2.94e-06	4.61e-05
LRIG3	-1.199	1.18e-05	0.000152
MAB21L2	-1.199	0.0105	0.0434
MND1	-1.2	0.00817	0.0356
TMC8	-1.2	0.000128	0.00117
LDLRAP1	-1.202	0.00255	0.014
BOC	-1.203	4.71e-06	6.96e-05
FUCA2	-1.203	2.71e-07	5.6e-06
FNDC1	-1.204	1.87e-06	3.08e-05
PDCD5	-1.206	6.28e-06	8.87e-05
FAM102B	-1.207	0.000115	0.00107
MEGF9	-1.207	0.00227	0.0128
RUNDC3A	-1.207	0.00291	0.0155
LRRN3	-1.209	0.00472	0.0231
WNT11	-1.209	2.43e-07	5.06e-06
DEF6	-1.211	2.73e-06	4.32e-05
EXOSC1	-1.211	4.45e-07	8.71e-06
THTPA	-1.211	0.000753	0.0052
C1QTNF6	-1.212	0.00226	0.0127
CEP83	-1.212	1.28e-05	0.000163
GLRB	-1.213	0.00172	0.0102
ITIH5	-1.213	3.45e-07	6.95e-06
ADAMTS12	-1.215	3.74e-06	5.71e-05
ITGB4	-1.215	0.00424	0.0212
PTGER1	-1.217	5.39e-05	0.000568
LRRCC1	-1.218	7.9e-05	0.00078
PRDM5	-1.218	8.88e-06	0.000119
CBLC	-1.219	0.000253	0.00208
NCAPH	-1.219	0.000547	0.00396
KBTBD12	-1.22	0.00109	0.007
WDR59	-1.223	3.44e-07	6.93e-06
RASSF9	-1.227	0.000572	0.00412
ADAP2	-1.228	0.000142	0.00127
MAP2K1	-1.228	5.1e-06	7.41e-05
MRC1	-1.228	7.14e-05	0.000714
PHOSPHO1	-1.228	9.32e-06	0.000124
AASDHPPT	-1.229	1.41e-07	3.14e-06
TMEM38B	-1.23	2.8e-06	4.41e-05
CHD1L	-1.231	4.52e-07	8.82e-06
DDX11	-1.231	0.00591	0.0276
HBG1	-1.232	0.00602	0.028
KCNA4	-1.232	0.0069	0.0312
PDCD4	-1.233	1.41e-07	3.14e-06
ANKRD29	-1.235	0.00365	0.0187
RAB28	-1.235	0.000162	0.00142
SWAP70	-1.236	0.00106	0.00687
FBXO15	-1.237	0.00812	0.0355
BLVRB	-1.238	2.78e-05	0.000319
ARL2	-1.239	0.000146	0.0013
PEX11G	-1.24	0.00899	0.0383
LRP1B	-1.241	0.00227	0.0128
CYP27C1	-1.242	3.19e-06	4.96e-05
LRRC39	-1.242	0.00251	0.0138
B3GALNT2	-1.244	5.44e-05	0.000572
POLD1	-1.246	0.00035	0.00274
RFESD	-1.246	0.00047	0.00349
CPXM1	-1.247	0.00134	0.00828
GAD1	-1.247	0.00921	0.039
NRARP	-1.249	0.000138	0.00124
RMI2	-1.249	0.00568	0.0267
LIPI	-1.25	6.04e-05	0.00062
YWHAG	-1.25	0.00165	0.00986
FAHD2A	-1.251	2.01e-05	0.00024
ACSS3	-1.258	1.89e-05	0.000227
FOLH1	-1.258	0.000137	0.00124
MARC2	-1.258	1.47e-06	2.49e-05
TRIM46	-1.26	0.000332	0.00262
EXO1	-1.261	0.0122	0.0489
TMEM60	-1.262	0.00118	0.00749
ADARB1	-1.264	3.53e-05	0.000394
PXYLP1	-1.264	1.52e-06	2.56e-05
RASAL3	-1.264	3.15e-05	0.000355
THEM6	-1.264	0.000225	0.00189
WDR90	-1.266	2.31e-05	0.00027
RBM38	-1.267	8.07e-05	0.000794
ASB13	-1.268	0.000889	0.00594
CAB39L	-1.268	2.72e-07	5.6e-06
PASK	-1.268	0.00858	0.037
SH2D3C	-1.268	1.56e-05	0.000193
SP7	-1.27	0.00058	0.00417
ACTR3	-1.271	1.14e-07	2.62e-06
VANGL1	-1.271	0.00307	0.0162
ANK1	-1.273	0.000618	0.00439
CRHBP	-1.273	1.71e-07	3.73e-06
CDKL1	-1.274	0.000808	0.00551
CROCC2	-1.276	0.000243	0.00201
POU3F1	-1.278	0.000341	0.00268
SYT1	-1.278	0.00188	0.0109
CHEK1	-1.279	0.00149	0.00907
ELL3	-1.279	0.000425	0.00322
FDFT1	-1.283	2.2e-05	0.000259
ACP5	-1.286	0.000107	0.00101
PLAU	-1.286	5.17e-07	9.89e-06
ZFAT	-1.288	0.002	0.0115
CEP78	-1.289	0.00122	0.00768
HAUS5	-1.289	2.71e-05	0.000312
KDELR3	-1.29	7.02e-07	1.3e-05
KHDRBS3	-1.294	0.000349	0.00273
FARP1	-1.295	1.98e-07	4.24e-06
PTER	-1.295	4.23e-05	0.00046
FANCL	-1.296	0.000442	0.00332
ZWILCH	-1.296	0.00178	0.0105
PANX3	-1.297	9.31e-06	0.000124
THYN1	-1.297	0.00126	0.0079
TNFSF10	-1.297	8.52e-07	1.54e-05
ULK2	-1.298	2.04e-06	3.34e-05
DACH1	-1.299	7.25e-06	0.0001
OGN	-1.299	3.68e-08	9.54e-07
LMBR1L	-1.3	1.43e-06	2.43e-05
RRM2	-1.301	0.000221	0.00186
LRTM2	-1.304	0.000842	0.0057
KNL1	-1.305	5.17e-05	0.000547
ANKRD16	-1.306	8.37e-05	0.000819
CHN2	-1.306	1.61e-05	0.000198
HOXC10	-1.306	0.000196	0.00168
PLEK	-1.306	0.000125	0.00114
TBC1D32	-1.306	8.32e-06	0.000113
LAMA5	-1.307	3.58e-06	5.49e-05
TBC1D31	-1.308	0.000368	0.00285
DIXDC1	-1.309	0.000488	0.0036
PCLAF	-1.31	0.00481	0.0234
MPPED2	-1.311	0.000374	0.00289
HOMER1	-1.312	0.000359	0.0028
MLLT10	-1.312	0.00468	0.0229
CAVIN4	-1.313	0.000146	0.0013
SPC25	-1.313	0.000468	0.00347
TFAP2A	-1.313	1.58e-08	4.46e-07
GDPD2	-1.314	5.08e-07	9.74e-06
IRF4	-1.314	0.00398	0.0201
SSPN	-1.316	2.23e-05	0.000261
PGRMC1	-1.318	6.49e-07	1.2e-05
PTPRE	-1.319	0.0037	0.0189
IFI44L	-1.32	0.0047	0.023
RERG	-1.32	9.98e-06	0.000131
PAH	-1.321	1.02e-06	1.81e-05
GABRB3	-1.322	0.00356	0.0183
MLKL	-1.326	5.83e-05	0.000604
SEMA5A	-1.326	5.79e-09	1.8e-07
SLC1A3	-1.327	8.53e-07	1.54e-05
CHRNA7	-1.328	8.68e-06	0.000117
CIART	-1.328	0.00222	0.0126
SEMA3E	-1.328	2.13e-07	4.51e-06
CACNG6	-1.329	6.2e-05	0.000635
FBXO21	-1.332	4.5e-06	6.7e-05
TENM4	-1.332	0.000427	0.00323
COL1A2	-1.333	0.00226	0.0127
PRDX4	-1.334	3.26e-08	8.59e-07
HEYL	-1.335	0.000281	0.00227
TIPIN	-1.335	5.52e-06	7.94e-05
HBA1/HBA2	-1.337	0.00775	0.0343
BCL11B	-1.339	1.41e-05	0.000177
DNPH1	-1.339	1.33e-06	2.29e-05
SNED1	-1.34	5.48e-07	1.04e-05
LIN7B	-1.341	0.00713	0.032
PKP3	-1.344	0.000106	0.001
RHAG	-1.344	0.000113	0.00106
COL1A1	-1.349	0.00273	0.0148
CDH4	-1.35	0.0011	0.00707
DGAT2	-1.351	0.00136	0.00839
USH1C	-1.351	0.002	0.0115
WDSUB1	-1.351	0.000628	0.00445
ELMO2	-1.352	9.92e-06	0.000131
IFI30	-1.354	1.59e-06	2.67e-05
DHCR24	-1.355	6.51e-05	0.000663
RPP40	-1.355	0.000541	0.00393
KLF8	-1.357	9.49e-06	0.000126
PSD2	-1.357	0.000116	0.00108
RPH3A	-1.357	0.00209	0.012
SPIN2A/SPIN2B	-1.357	5.17e-08	1.29e-06
ALOX15B	-1.358	0.000867	0.00583
FGFBP3	-1.36	0.0108	0.0441
PSMB10	-1.361	2.04e-08	5.62e-07
CREB3L1	-1.363	0.00065	0.00458
PRKCG	-1.364	0.00912	0.0387
SLC4A1	-1.364	0.000415	0.00315
SPARC	-1.364	0.00112	0.00716
PRKAB1	-1.365	3.3e-08	8.67e-07
CTRL	-1.366	0.00128	0.00796
GSTZ1	-1.367	3.64e-08	9.45e-07
TYMS	-1.367	0.000178	0.00154
HUNK	-1.368	0.000786	0.00538
CHAF1B	-1.371	0.00175	0.0103
HELLS	-1.371	0.000115	0.00107
HSD11B1L	-1.371	5.24e-07	9.99e-06
MCM6	-1.371	0.00124	0.00779
SCHIP1	-1.373	0.00404	0.0204
GCG	-1.374	0.00991	0.0413
SRR	-1.375	0.00147	0.00895
MINOS1-NBL1/NBL1	-1.376	1.67e-06	2.79e-05
ZIC4	-1.376	0.000394	0.00302
UNC93B1	-1.377	7.44e-05	0.000741
PEX11A	-1.378	0.00044	0.00331
TMEM220	-1.378	0.000373	0.00288
C11orf54	-1.379	4.79e-07	9.29e-06
TFAP2C	-1.379	4.48e-05	0.000485
PSMC3IP	-1.381	0.00259	0.0142
CXCR4	-1.383	2.27e-05	0.000266
TMEM59L	-1.383	0.00454	0.0224
RBPMS2	-1.385	1.64e-07	3.6e-06
CPNE2	-1.386	0.00793	0.0348
GATA1	-1.386	0.000898	0.00599
MCM2	-1.386	1.03e-05	0.000135
KEL	-1.387	0.00013	0.00118
MXRA8	-1.387	0.00191	0.0111
KIAA1841	-1.388	1.61e-06	2.7e-05
CD82	-1.389	4.64e-06	6.87e-05
ECHDC2	-1.389	0.000459	0.00342
ZMYND8	-1.39	2.82e-08	7.56e-07
MCM8	-1.392	0.000729	0.00505
ENOSF1	-1.393	1.67e-08	4.65e-07
CENPK	-1.395	1.97e-05	0.000236
SPTBN2	-1.395	3.14e-09	1.02e-07
EHD2	-1.396	0.00484	0.0235
LRMDA	-1.396	0.000451	0.00337
NPL	-1.396	2.38e-05	0.000277
ADAMTS18	-1.397	0.005	0.0242
CDON	-1.399	3.01e-08	7.99e-07
TLR9	-1.399	0.00152	0.0092
FMN2	-1.401	0.00181	0.0106
KIF26A	-1.401	1.04e-06	1.84e-05
ACSL3	-1.403	1.4e-06	2.39e-05
MARCKS	-1.403	5.73e-07	1.08e-05
DUSP10	-1.404	1.21e-05	0.000155
DIAPH3	-1.407	0.000172	0.00151
HBZ	-1.407	0.000463	0.00344
TRIM13	-1.408	1.01e-07	2.35e-06
COL16A1	-1.409	1.83e-05	0.000222
FTCDNL1	-1.409	0.00802	0.0351
SLITRK5	-1.409	0.00159	0.00956
SRGAP3	-1.411	0.00763	0.0339
FREM1	-1.412	2.06e-08	5.68e-07
S100A1	-1.413	0.00282	0.0152
PPAT	-1.414	2.1e-07	4.47e-06
RPE65	-1.414	6.15e-10	2.34e-08
MCM10	-1.415	0.000472	0.0035
RRM1	-1.415	0.0056	0.0265
CYP27A1	-1.417	4.53e-07	8.83e-06
LRRC4	-1.417	0.012	0.048
AFAP1	-1.418	2.34e-09	7.82e-08
APCDD1L	-1.419	5.91e-07	1.11e-05
ANTXR2	-1.42	2.33e-07	4.9e-06
LINC02284	-1.42	0.00318	0.0167
NASP	-1.42	8.07e-07	1.47e-05
ST14	-1.42	2.35e-07	4.93e-06
BBS9	-1.422	0.00384	0.0195
MORF4L1	-1.422	7.79e-07	1.43e-05
RAPGEF5	-1.425	4.18e-05	0.000455
P3H4	-1.426	1.13e-06	1.98e-05
SMARCA4	-1.426	0.00126	0.00787
AIF1L	-1.427	0.00281	0.0151
ZBTB20	-1.427	0.00102	0.00663
XK	-1.431	0.00884	0.0378
TMC6	-1.432	0.000449	0.00336
TNIK	-1.434	5.69e-09	1.78e-07
HOXD10	-1.435	0.000135	0.00122
RSAD2	-1.437	4.09e-05	0.000447
PPM1E	-1.438	0.0005	0.00367
ACSF2	-1.439	8.5e-08	2.02e-06
KBTBD11	-1.439	0.00285	0.0153
CRBN	-1.44	4.8e-08	1.21e-06
FAM78A	-1.442	0.00142	0.00869
PCNA	-1.442	6.1e-05	0.000626
NDNF	-1.443	4.22e-07	8.31e-06
ASPN	-1.444	4.46e-09	1.41e-07
FZD4	-1.446	6.89e-06	9.6e-05
OCA2	-1.446	1.05e-05	0.000137
TBX3	-1.446	2.09e-06	3.4e-05
DMGDH	-1.447	2.57e-09	8.52e-08
SLC9A3	-1.451	0.0096	0.0402
CHURC1	-1.452	5.01e-06	7.31e-05
AJM1	-1.456	0.00618	0.0287
TK1	-1.456	9.69e-05	0.000924
BNIPL	-1.457	4.59e-05	0.000493
SLC8A2	-1.458	0.0027	0.0147
PFKL	-1.459	2.64e-08	7.14e-07
RNF152	-1.461	0.000315	0.0025
GPR34	-1.463	0.00173	0.0102
HNMT	-1.464	0.00845	0.0367
HOXA13	-1.464	0.00352	0.0181
AQP4	-1.465	0.000676	0.00472
SLC7A2	-1.466	4.33e-07	8.51e-06
MED21	-1.467	7.36e-07	1.35e-05
SLITRK6	-1.471	1.39e-08	3.96e-07
UNC5B	-1.473	0.00395	0.02
GTF3C2	-1.474	8.75e-09	2.62e-07
TNFRSF19	-1.474	9.87e-08	2.3e-06
FAM151B	-1.475	1.45e-05	0.000181
FAM111B	-1.477	0.00238	0.0133
PEX16	-1.478	1.32e-06	2.27e-05
DPP4	-1.48	2.3e-07	4.84e-06
CYTH4	-1.481	3.45e-05	0.000386
TRMT9B	-1.481	0.00546	0.0259
NCKIPSD	-1.482	1.27e-09	4.51e-08
MAP1S	-1.486	0.00199	0.0115
VWF	-1.487	0.00264	0.0144
COL24A1	-1.488	8.69e-08	2.06e-06
VASP	-1.488	9.24e-08	2.16e-06
STAP2	-1.49	1.15e-05	0.000149
COL7A1	-1.492	4.13e-06	6.21e-05
CTDSPL	-1.492	1.21e-06	2.11e-05
TENM1	-1.492	0.00452	0.0223
FMO5	-1.493	0.000677	0.00473
RDM1	-1.493	4.76e-06	7e-05
LRFN1	-1.494	0.00681	0.0309
SLC25A53	-1.496	4.36e-08	1.12e-06
COL4A5	-1.499	7.74e-10	2.86e-08
HS3ST3B1	-1.501	4.63e-05	0.000497
MCM9	-1.503	0.000194	0.00166
RPA4	-1.506	2.66e-06	4.21e-05
SLC9A6	-1.506	1.42e-06	2.41e-05
GFRA2	-1.507	0.00359	0.0184
CDH15	-1.509	1.97e-05	0.000235
NUF2	-1.51	5.19e-05	0.000548
IGFBP5	-1.511	1.71e-05	0.000208
TRMT13	-1.516	3.39e-10	1.38e-08
ADRB3	-1.517	0.000446	0.00335
KLHL40	-1.517	5.74e-07	1.08e-05
METTL15	-1.52	2.82e-05	0.000322
KIZ	-1.525	9.95e-06	0.000131
RAD52	-1.525	0.000123	0.00113
COL4A6	-1.526	5.59e-09	1.75e-07
ZBTB7C	-1.527	1.21e-05	0.000155
PODXL	-1.528	0.000185	0.00159
WNT10A	-1.529	1.46e-06	2.47e-05
NEXN	-1.53	9.29e-07	1.67e-05
REELD1	-1.532	7.53e-07	1.38e-05
C1S	-1.534	7.25e-06	0.0001
PUSL1	-1.534	1.65e-08	4.6e-07
NTNG2	-1.536	0.0019	0.011
GARNL3	-1.537	7.16e-06	9.9e-05
EDA	-1.544	2.91e-06	4.57e-05
IFT43	-1.544	0.000357	0.00278
MIS12	-1.544	0.00197	0.0114
AIFM2	-1.545	3.48e-06	5.35e-05
RAD9A	-1.545	9.16e-05	0.000882
BPGM	-1.548	0.000446	0.00335
GALNT4	-1.548	5.04e-06	7.33e-05
HSD17B14	-1.548	0.000232	0.00194
GPR21	-1.549	0.000624	0.00443
KLF5	-1.549	0.000563	0.00407
MAP2K6	-1.549	8.8e-05	0.000853
RHOH	-1.552	0.00324	0.0169
GSTK1	-1.554	2.43e-09	8.07e-08
JAZF1	-1.554	2.38e-07	4.97e-06
PTPRU	-1.558	1.23e-05	0.000157
SLC29A1	-1.559	1.72e-06	2.86e-05
ZBTB26	-1.563	3.22e-07	6.54e-06
GPHN	-1.57	0.00142	0.00869
PHACTR4	-1.571	0.000129	0.00118
COMMD2	-1.573	1.14e-06	2e-05
ANO9	-1.578	0.000967	0.00635
PLOD2	-1.578	8.35e-07	1.52e-05
PRDM10	-1.578	7.22e-10	2.68e-08
ZAP70	-1.578	1.23e-05	0.000157
FANCI	-1.58	3.69e-06	5.65e-05
IKZF3	-1.581	4.54e-05	0.000489
MYO5A	-1.582	2.8e-08	7.54e-07
TRIM2	-1.582	1.46e-10	6.41e-09
FAT2	-1.584	0.000133	0.00121
HACL1	-1.59	0.00017	0.00149
DNMT3B	-1.591	8.02e-08	1.92e-06
CLCN2	-1.592	0.0014	0.00858
PITX1	-1.594	2.68e-05	0.000309
SLC38A5	-1.594	2.81e-10	1.16e-08
SEMA6C	-1.597	0.000174	0.00152
CYP27B1	-1.6	0.00749	0.0333
HSF2BP	-1.602	0.00659	0.0301
ERBB3	-1.603	0.00979	0.0409
MAF	-1.604	9.8e-06	0.00013
MXI1	-1.605	0.00402	0.0203
EPHB6	-1.606	0.000543	0.00394
GPC1	-1.608	8.02e-09	2.41e-07
KANK4	-1.608	2.34e-05	0.000274
CA13	-1.61	8.95e-05	0.000865
DCTD	-1.61	0.0011	0.00707
DRD3	-1.61	0.000855	0.00577
INTU	-1.613	4.45e-07	8.71e-06
SASH3	-1.614	2.04e-07	4.36e-06
CADPS	-1.615	0.000977	0.0064
PCYT2	-1.619	0.000922	0.00611
BMP7	-1.62	0.00014	0.00126
EBPL	-1.62	4.71e-06	6.96e-05
GXYLT1	-1.622	0.00184	0.0108
SMYD1	-1.622	1.59e-06	2.67e-05
TIAM1	-1.622	2.06e-11	1.09e-09
CDC14B	-1.623	4.49e-09	1.42e-07
IKBIP	-1.624	2.33e-07	4.9e-06
HHIPL2	-1.627	0.00522	0.025
MPP5	-1.627	2.1e-07	4.48e-06
UBE2QL1	-1.63	0.00245	0.0136
DUSP15	-1.631	9.34e-07	1.68e-05
ASPA	-1.633	7.53e-12	4.36e-10
COL27A1	-1.633	5.71e-09	1.78e-07
RND2	-1.634	0.000961	0.00632
CLASRP	-1.635	1.25e-11	6.98e-10
AMIGO3	-1.637	1.36e-05	0.000172
HACD4	-1.637	3.69e-10	1.48e-08
SLC35F3	-1.637	0.00395	0.02
INPP5A	-1.64	2.57e-08	6.98e-07
AHRR	-1.641	0.000143	0.00128
CLDN20	-1.643	0.00988	0.0412
WDHD1	-1.644	2.83e-09	9.32e-08
ARL11	-1.645	5.29e-07	1.01e-05
ALKBH2	-1.649	5.9e-07	1.11e-05
PRIM1	-1.651	0.000466	0.00346
VWA2	-1.653	0.000485	0.00357
SLC43A3	-1.658	5.84e-09	1.81e-07
CD74	-1.659	1.33e-10	5.89e-09
GREM2	-1.659	2.88e-05	0.000328
SLC16A10	-1.66	3.14e-08	8.3e-07
PAICS	-1.661	4.46e-10	1.74e-08
SIX2	-1.662	1.09e-06	1.93e-05
MYRIP	-1.663	1.26e-07	2.85e-06
MICA	-1.67	4.01e-05	0.000439
SIRT3	-1.67	1.16e-05	0.00015
BCAM	-1.671	9.18e-11	4.16e-09
EFNA4	-1.672	0.000779	0.00534
KDM6B	-1.673	5.45e-10	2.09e-08
DAB2IP	-1.674	0.00866	0.0373
ARHGEF4	-1.676	8.01e-07	1.46e-05
FJX1	-1.682	2.76e-08	7.43e-07
GRHL1	-1.682	0.000202	0.00173
MAP1A	-1.683	0.00333	0.0173
POLD2	-1.688	5e-08	1.26e-06
CORO7/CORO7-PAM16	-1.689	2.71e-11	1.41e-09
ZCCHC24	-1.69	0.00372	0.019
PLAC8L1	-1.691	0.000188	0.00162
ESRRB	-1.692	0.0116	0.0467
ETV1	-1.692	0.00513	0.0247
MFAP5	-1.692	1.1e-10	4.95e-09
PCDH7	-1.693	0.000618	0.00439
RASGRP2	-1.693	1.45e-05	0.00018
GINS4	-1.696	0.000654	0.00461
ZSWIM7	-1.697	6.68e-05	0.000677
NR4A2	-1.699	8.04e-06	0.000109
GRAMD4	-1.702	2.28e-07	4.8e-06
NLRC3	-1.702	2.08e-08	5.71e-07
TGFBR3L	-1.703	2.68e-05	0.000309
PRSS45	-1.71	0.000203	0.00173
CDC45	-1.711	0.00012	0.00111
F13A1	-1.711	3.88e-09	1.24e-07
ZNF395	-1.715	1.37e-11	7.55e-10
TRAF3IP3	-1.717	6.89e-10	2.58e-08
SPAM1	-1.719	0.000639	0.00451
ARHGEF16	-1.72	4.28e-07	8.42e-06
HMGCR	-1.72	4.5e-06	6.7e-05
WRAP73	-1.721	2.85e-06	4.49e-05
PRTFDC1	-1.726	1.51e-06	2.55e-05
ART1	-1.728	0.000308	0.00246
TMEM45B	-1.728	0.000884	0.00592
KLF15	-1.733	2.94e-08	7.85e-07
JPH3	-1.736	0.00888	0.038
PRSS35	-1.738	0.00586	0.0274
C5orf34	-1.739	0.000135	0.00122
ASB9	-1.743	1.28e-05	0.000163
SLC41A2	-1.747	0.00356	0.0183
EPS8L2	-1.75	1.11e-07	2.55e-06
MAPK13	-1.75	2.56e-13	1.94e-11
FUK	-1.753	7.28e-07	1.34e-05
UNC13C	-1.753	0.0107	0.0439
MMS22L	-1.755	0.000414	0.00314
RPA1	-1.758	2.93e-07	5.99e-06
MAD2L1	-1.759	6.2e-06	8.79e-05
POF1B	-1.759	4.04e-06	6.11e-05
AVPR2	-1.76	0.00125	0.00783
GRAP2	-1.76	2.2e-09	7.38e-08
KCNA3	-1.76	1.26e-05	0.00016
CLDN4	-1.763	6.78e-05	0.000685
MFSD2B	-1.764	1.28e-06	2.21e-05
OXGR1	-1.764	0.00444	0.0219
ENTPD3	-1.766	1.77e-08	4.94e-07
FOXN1	-1.767	0.00564	0.0266
KRT3	-1.767	2.91e-11	1.5e-09
AXIN1	-1.772	6.32e-06	8.91e-05
NDE1	-1.773	4.29e-05	0.000466
CERS6	-1.776	1.08e-05	0.00014
NGF	-1.776	3.67e-05	0.000407
WDR46	-1.776	0.00212	0.0121
C4A/C4B	-1.777	2.04e-05	0.000243
CHDH	-1.777	6.2e-11	2.99e-09
GPR37	-1.778	0.00961	0.0403
CEP57	-1.781	6.6e-05	0.000671
LURAP1L	-1.781	1.86e-05	0.000224
PKP1	-1.781	8.79e-12	5.02e-10
GPX7	-1.786	1.34e-08	3.83e-07
CDC42EP4	-1.787	0.000282	0.00228
KLF11	-1.789	3.25e-11	1.65e-09
ZNF385C	-1.789	0.000127	0.00116
CCKAR	-1.79	0.000129	0.00118
SLC22A7	-1.791	0.00197	0.0114
FAM83B	-1.793	0.000172	0.00151
CYB5D2	-1.794	1.09e-08	3.17e-07
PCDH18	-1.797	1.23e-10	5.47e-09
PFAS	-1.799	9.56e-15	9.19e-13
SPEN	-1.799	1.42e-05	0.000178
SPIC	-1.799	0.00263	0.0144
NAT9	-1.802	3.47e-05	0.000388
AAED1	-1.803	2.87e-12	1.8e-10
HPD	-1.803	3.44e-10	1.39e-08
NSMF	-1.804	8.07e-05	0.000794
SLITRK4	-1.807	0.00358	0.0184
PSAT1	-1.81	1.89e-06	3.11e-05
SEPT12	-1.815	5.26e-10	2.04e-08
CEP55	-1.819	2.53e-08	6.89e-07
PPP1R3G	-1.821	1.95e-07	4.19e-06
SYT2	-1.822	0.00509	0.0245
SWI5	-1.823	0.000505	0.0037
CHEK2	-1.824	2.14e-10	9.11e-09
GPR182	-1.826	0.000335	0.00264
IL17RD	-1.826	6.17e-07	1.15e-05
EVA1A	-1.831	0.00217	0.0124
SOST	-1.831	3.58e-05	0.000399
DLX3	-1.834	4.78e-08	1.21e-06
ABI3BP	-1.835	8.83e-10	3.24e-08
PRF1	-1.835	0.00087	0.00584
CSNK1E	-1.841	1.56e-08	4.39e-07
SUZ12	-1.843	4.29e-13	3.12e-11
CREB5	-1.844	1.19e-10	5.32e-09
TEN1	-1.846	0.000184	0.00159
GCH1	-1.852	3.73e-09	1.2e-07
NMT1	-1.853	1.75e-06	2.9e-05
P3H3	-1.853	2.39e-12	1.54e-10
PHYHIP	-1.853	0.000122	0.00112
ST6GAL1	-1.856	1.31e-11	7.26e-10
KLHL33	-1.859	0.000816	0.00555
[truncated: 306 more rows]
