# Supplementary material for: Fluorescent Light Incites a Conserved Immune and Inflammatory Genetic Response within Vertebrate Organs (Danio rerio, Oryzias latipes and Mus musculus)
Source: Genes (Basel). 2019 Apr 3;10(4):271. doi: 10.3390/genes10040271 (PMC6523474; doi:10.3390/genes10040271)
Supplement: Supplementary file 1 [file genes-10-00271-s001.zip › Genes_Supp_Mat_Sub/Table S4B_Medaka_Brain.xlsx]

## Sheet: Sheet0
Symbol	Expr Log Ratio	p-value	FDR
SDS	8.963	2.07e-09	7.84e-07
CD200	8.833	0.000316	0.014
UGT2B25P	7.208	8.81e-08	1.82e-05
VRTN	7.099	4.76e-08	1.09e-05
RBP4	6.84	7.98e-11	4.41e-08
SMYD1	6.335	8.57e-05	0.00538
S1PR4	5.905	0.000123	0.00704
GUCA1C	5.432	3.56e-05	0.00263
CNFN	4.914	0.000303	0.0135
HOXA13	4.869	7.03e-06	0.000701
AGT	4.826	7.22e-09	2.21e-06
DDX4	4.728	1.57e-09	6.31e-07
MAP1LC3C	4.713	3.51e-07	6.37e-05
CYP24A1	4.621	2.88e-13	2.68e-10
HP	4.416	5.28e-14	7.2e-11
HAL	4.366	4e-21	1.77e-17
CREB5	4.358	5.23e-15	8.92e-12
GUCA1B	4.242	8.88e-08	1.82e-05
TULP1	4.151	3.12e-06	0.000367
H1F0	4.1	2.41e-26	2.47e-22
PRDM14	4.091	1.61e-06	0.000216
MMP10	4.07	7.49e-09	2.22e-06
IGFBP1	3.965	6.63e-11	3.77e-08
MATN1	3.878	1.6e-13	1.82e-10
CLDN4	3.858	4.42e-06	0.000488
IL1B	3.827	9.57e-06	0.00092
LCAT	3.789	7.86e-16	1.61e-12
GUCA2B	3.771	4.79e-07	8.1e-05
CLDN5	3.765	1.35e-11	8.91e-09
ARRDC3-AS1	3.732	7.9e-31	1.62e-26
TMEM244	3.713	6.01e-06	0.000621
KLB	3.666	4.47e-09	1.5e-06
HBE1	3.649	2.63e-08	6.63e-06
MYL2	3.621	0.000131	0.00731
GNAT1	3.612	0.000821	0.0275
ASAH2B	3.577	9.02e-07	0.000133
SELENBP1	3.562	1.87e-11	1.19e-08
TMEM174	3.51	6.41e-05	0.00431
AMBP	3.458	5.51e-06	0.000584
NFIL3	3.418	5.28e-05	0.00366
OVGP1	3.384	0.000702	0.0247
RAPSN	3.29	9.58e-07	0.000138
SLC16A6	3.275	2.91e-21	1.77e-17
G6PC	3.244	7.8e-06	0.000771
CAPN9	3.223	0.000132	0.00735
ENDOD1	3.202	9.16e-07	0.000133
HSPB1	3.196	1.21e-11	8.56e-09
IDO1	3.157	3.45e-06	0.000392
TCIM	3.114	2.57e-13	2.5e-10
LIM2	3.098	0.000123	0.00702
PLEKHB1	3.08	7.82e-05	0.005
F7	3.076	9.93e-06	0.000937
CPZ	3.071	4.88e-05	0.0034
TESC	3.022	2.73e-14	3.99e-11
MPV17	3.01	4.76e-15	8.85e-12
DNASE1	2.989	1.76e-05	0.0015
FGG	2.977	4.94e-11	2.89e-08
SNX10	2.955	0.00181	0.0465
DMD	2.946	6.71e-06	0.00068
CALHM1	2.885	0.000179	0.00926
PTGS2	2.841	0.00046	0.0183
CASP3	2.814	6.8e-06	0.000682
CRYBA1	2.8	0.000474	0.0187
RXFP3	2.789	1.93e-07	3.73e-05
PDE6G	2.771	0.000216	0.0109
TSPEAR	2.768	1.7e-06	0.000228
SLC16A9	2.758	2.93e-19	6.67e-16
FRRS1	2.751	0.000806	0.0272
PRL	2.75	1.16e-06	0.000161
AGXT	2.747	2.45e-06	0.000303
DUSP28	2.726	5.58e-09	1.81e-06
HMOX1	2.718	1.07e-10	5.74e-08
EDN1	2.706	1.52e-05	0.00133
XPO4	2.706	5.19e-20	1.52e-16
SLA2	2.693	3.69e-08	8.87e-06
PTS	2.691	2.54e-13	2.5e-10
SRPK3	2.674	1.71e-10	8.53e-08
ODC1	2.667	5.7e-14	7.29e-11
GLB1L2	2.664	1.05e-12	8.95e-10
GNA14	2.659	0.000612	0.0225
KNG1	2.64	2.75e-05	0.00214
WDR76	2.64	3.08e-09	1.05e-06
SGK2	2.633	1.24e-08	3.47e-06
GADD45B	2.626	0.000193	0.00983
ARRDC3	2.612	7.66e-14	9.22e-11
MELTF	2.609	5.37e-07	8.62e-05
TLR6	2.6	1.5e-09	6.15e-07
LGALS3	2.555	0.000791	0.0269
SLC25A38	2.542	1.42e-09	5.93e-07
SLC2A11	2.538	0.00073	0.0255
CRYBA2	2.521	8.41e-05	0.00531
KLF10	2.481	0.00181	0.0466
PTHLH	2.467	0.00138	0.0393
MEP1A	2.447	3.73e-07	6.64e-05
CRYBB1	2.439	2.75e-05	0.00214
GNB3	2.439	0.000487	0.019
FOSL1	2.428	6.15e-05	0.00416
IL1R2	2.401	0.000272	0.0127
TM4SF5	2.399	0.000443	0.0179
CENPJ	2.391	1.7e-05	0.00146
HSD17B7	2.388	3.93e-05	0.00285
ZMYND12	2.378	8.88e-07	0.000133
PPDPF	2.372	1.34e-08	3.57e-06
PRDX6	2.363	2.67e-10	1.26e-07
MYOC	2.358	0.0001	0.00596
AKR1B15	2.345	0.00149	0.0412
CREB3L3	2.341	0.00182	0.0466
ITGB1BP2	2.335	0.000112	0.00655
PPP1R3B	2.327	0.000606	0.0224
DNAJC24	2.324	2.62e-09	9.23e-07
NQO1	2.318	0.000224	0.0111
GPCPD1	2.317	6.12e-15	9.63e-12
PHKG1	2.312	0.000115	0.00666
SLC5A11	2.276	6.51e-05	0.00435
ALOX5	2.271	0.000515	0.0198
FAM118B	2.271	2.15e-09	8.01e-07
NIPSNAP1	2.256	0.00148	0.0412
TNNT1	2.254	0.000597	0.0222
GABRR3	2.251	2.96e-05	0.00228
PTK2B	2.249	2.54e-05	0.002
C17orf62	2.238	4.92e-07	8.12e-05
ARRDC2	2.234	3.89e-07	6.82e-05
NECTIN1	2.22	1.18e-06	0.000163
GABBR2	2.215	0.00014	0.00765
AGRP	2.212	0.000158	0.00836
CGB7	2.196	0.000636	0.0231
LPCAT4	2.195	7.59e-05	0.00493
VILL	2.195	0.000482	0.0189
TSEN34	2.191	2.11e-06	0.000271
SLC43A2	2.188	1.32e-08	3.56e-06
PDC	2.184	2.85e-06	0.000341
PDE6H	2.178	4.89e-05	0.0034
ATP6V0A4	2.173	0.000358	0.0153
HEMK1	2.165	6.37e-09	2e-06
SGCA	2.16	1.28e-05	0.00114
GADD45GIP1	2.15	6.24e-08	1.34e-05
ANKS6	2.147	1.35e-10	7.08e-08
FABP2	2.147	0.00125	0.0371
SLC20A1	2.128	4.53e-13	4.03e-10
APLNR	2.124	0.000126	0.00713
DHRS7C	2.119	1.36e-05	0.00119
GAS2	2.117	0.00154	0.0419
KCNN4	2.103	0.00034	0.0147
RLN3	2.103	0.000267	0.0126
ELOVL6	2.072	1.11e-05	0.00102
TRIM35	2.069	8.61e-05	0.00538
PYY	2.063	2.04e-06	0.000265
FGA	2.062	2.44e-06	0.000303
DUSP2	2.059	0.000697	0.0246
SLC12A6	2.055	9.43e-12	6.89e-09
TMEM144	2.051	0.000685	0.0245
MYC	2.048	5.4e-07	8.62e-05
XPO1	2.03	7.94e-12	6.02e-09
IL4I1	2.026	0.00148	0.0412
PNP	2.026	5.43e-10	2.36e-07
ASAP2	2.021	0.000346	0.0149
OPN1SW	2.009	0.000902	0.0294
BNIPL	2.006	0.00123	0.0367
ETV2	1.999	1.42e-05	0.00124
MOV10L1	1.997	0.000784	0.0268
DHH	1.995	1.3e-05	0.00115
MYOM2	1.989	3.52e-07	6.37e-05
SAT1	1.984	7.35e-09	2.21e-06
LSM14B	1.983	1.69e-05	0.00146
ADM	1.974	0.000137	0.00757
FAM161A	1.971	0.000145	0.00794
ATF3	1.965	5.99e-07	9.36e-05
GHRLOS	1.963	0.000646	0.0233
PLPP7	1.949	2.51e-05	0.00199
CALML4	1.942	0.000496	0.0193
SST	1.936	0.000243	0.0117
DPP4	1.926	0.00151	0.0416
ATP10B	1.922	0.000619	0.0226
DAB2	1.918	2.88e-09	9.99e-07
FGFBP2	1.916	0.00109	0.0335
FOXG1	1.916	0.000468	0.0185
HBQ1	1.907	0.000688	0.0245
CEBPB	1.906	1.46e-07	2.89e-05
TNFSF13B	1.906	0.000253	0.0121
DNAAF2	1.903	0.000449	0.018
ACP4	1.897	0.00107	0.0329
HMOX2	1.897	0.00201	0.0499
MMP9	1.895	0.000314	0.014
SASS6	1.894	3.8e-05	0.00278
UPB1	1.888	0.000949	0.0304
LRRN4	1.882	1.17e-08	3.33e-06
JUN	1.881	1.05e-08	3.08e-06
STARD13	1.88	0.000349	0.0149
GRB7	1.877	1.28e-05	0.00114
TRPM5	1.877	0.000449	0.018
NEIL2	1.875	9.47e-06	0.000918
ADPRM	1.872	1.18e-05	0.00107
PRDX5	1.872	0.000405	0.0168
PRELID1	1.872	3.68e-08	8.87e-06
TMEM45A	1.867	2.15e-08	5.49e-06
FGB	1.862	1e-05	0.000937
CENPS/CENPS-CORT	1.858	9.08e-05	0.00556
ALDH8A1	1.855	0.000102	0.00604
UCP2	1.851	0.000449	0.018
LRIT3	1.849	0.00197	0.0491
ADAMTS13	1.842	0.000257	0.0122
MPP6	1.841	5.28e-10	2.35e-07
DDIT4	1.836	4.84e-07	8.1e-05
STAP1	1.831	4.34e-05	0.00309
MST1	1.825	0.00104	0.0323
TRIM47	1.82	0.000445	0.0179
CEBPD	1.816	4.11e-08	9.77e-06
MALT1	1.802	2.82e-06	0.000339
FAF1	1.792	4.89e-08	1.11e-05
CAPN12	1.789	0.0013	0.038
DDIT4L	1.78	5.2e-07	8.51e-05
CFTR	1.779	2.7e-06	0.000328
GPT	1.777	1.59e-08	4.17e-06
NOCT	1.772	0.000905	0.0294
CASP12	1.768	0.000242	0.0117
WDR34	1.752	1.8e-07	3.51e-05
LMBR1L	1.747	5.07e-06	0.000546
DHX58	1.744	1.25e-06	0.000171
EIF4E	1.741	1.08e-06	0.000152
PNMT	1.74	0.000374	0.0158
ALOX5AP	1.738	0.00192	0.0484
TXNIP	1.738	0.00116	0.0352
PGLS	1.73	3.18e-06	0.000372
SLC41A3	1.726	0.00201	0.0499
LMNA	1.721	7.08e-09	2.19e-06
DBH	1.716	5.38e-07	8.62e-05
CCR9	1.711	9.63e-05	0.00579
ALDH16A1	1.706	1.06e-06	0.000151
PTPN7	1.706	0.000817	0.0275
SLC3A2	1.696	1.77e-07	3.48e-05
BIRC7	1.673	1.91e-05	0.00158
SLC16A5	1.664	2.41e-07	4.6e-05
IL12B	1.663	0.000319	0.0141
CPM	1.657	0.000418	0.0173
REEP6	1.657	0.00157	0.0424
TRIM11	1.656	1.22e-05	0.00111
ASS1	1.649	2.8e-07	5.25e-05
MFSD2A	1.643	0.000689	0.0245
PCSK9	1.638	0.000112	0.00655
LSM11	1.637	3e-05	0.00229
HLA-DQA1	1.636	0.000281	0.0129
NMRK2	1.635	1.25e-05	0.00113
BPIFC	1.629	3.74e-06	0.00042
PRRG2	1.621	0.00151	0.0416
EGLN3	1.609	0.00037	0.0157
PFKFB3	1.605	8.15e-08	1.7e-05
KLF11	1.601	2.15e-06	0.000275
PCGF5	1.6	1.87e-05	0.00156
CBX2	1.597	3.36e-06	0.000384
GH1	1.596	0.00125	0.0371
ORC5	1.58	3.94e-05	0.00285
RASSF1	1.577	0.000217	0.0109
ATIC	1.575	3.52e-06	0.000398
OLA1	1.573	0.00129	0.038
JDP2	1.571	1.92e-06	0.000253
CABP5	1.567	0.000765	0.0263
TSPAN3	1.559	3.76e-06	0.00042
RWDD4	1.553	1.65e-05	0.00143
DHRS1	1.55	1.94e-06	0.000254
SLC7A7	1.548	0.00102	0.0321
ALDH3B1	1.547	5.93e-05	0.00404
PNPLA2	1.54	2.39e-05	0.00191
MXRA5	1.535	9.94e-05	0.00594
GPR37	1.532	1.85e-05	0.00156
PPRC1	1.527	0.000137	0.00757
PYCR2	1.524	0.000149	0.00803
GADD45G	1.522	1.96e-05	0.0016
AMY1C (includes others)	1.521	0.00164	0.0436
RAF1	1.52	9.99e-06	0.000937
RIMKLA	1.52	2.2e-06	0.00028
SESN2	1.519	2.87e-06	0.000342
BFSP2	1.518	0.00187	0.0474
CNGA3	1.509	0.000523	0.02
F8	1.502	0.000149	0.00803
ZBTB8A	1.485	9.77e-05	0.00586
SHBG	1.481	0.00013	0.00731
SLC2A8	1.479	1.01e-05	0.000939
KLF9	1.476	0.000349	0.0149
GUCA1A	1.475	5.9e-06	0.000613
BTD	1.474	0.000384	0.0161
TAGLN3	1.474	9.14e-07	0.000133
RHPN1	1.462	0.000477	0.0187
PCK2	1.461	0.00114	0.0346
PDE5A	1.456	0.00158	0.0425
NFKBIA	1.45	5.82e-05	0.00399
NUPR1	1.45	0.000298	0.0134
KYNU	1.449	0.00173	0.0452
SLC6A16	1.44	0.00119	0.0359
ARG1	1.432	0.000339	0.0147
ADAMTS8	1.429	0.00105	0.0326
SLC29A3	1.424	9.52e-05	0.00579
ACTN3	1.407	0.00135	0.0389
SDHB	1.4	2.99e-05	0.00229
SMCR8	1.388	0.000385	0.0161
KIAA0895	1.386	0.000499	0.0194
FAM69A	1.385	0.000184	0.00946
HEATR1	1.383	0.000156	0.0083
SLC25A33	1.379	8.38e-05	0.00531
C1QB	1.376	0.00161	0.0429
PDLIM1	1.376	8.9e-05	0.00553
EXOC3L2	1.375	0.000612	0.0225
RRAS	1.374	5.57e-05	0.00385
MRPL58	1.373	0.00153	0.0418
SOWAHA	1.368	0.000371	0.0157
ACTB	1.365	9.06e-05	0.00556
DUSP1	1.364	0.00024	0.0117
PANX2	1.357	1.03e-05	0.000955
HSD11B2	1.355	0.000274	0.0127
SMAD9	1.352	0.00061	0.0225
FKBP11	1.347	0.00168	0.0441
SLX4	1.344	0.00187	0.0473
EXOSC3	1.343	0.000232	0.0114
DCUN1D5	1.33	0.000139	0.00763
ALDH1L2	1.327	4.77e-06	0.000524
RASD1	1.327	0.000225	0.0111
CARTPT	1.323	0.000129	0.00726
RNF152	1.322	0.00112	0.0341
PDYN	1.319	0.000332	0.0145
PDK2	1.318	9.52e-06	0.000918
MSH5	1.317	0.000801	0.0271
CNP	1.316	0.000744	0.0259
TMEM254	1.313	0.000373	0.0158
PSPH	1.308	0.001	0.0316
CDK2AP1	1.305	0.000393	0.0163
SLC10A1	1.303	9.62e-05	0.00579
BHMT2	1.302	2.25e-05	0.0018
NFYB	1.302	8.12e-05	0.00516
PTPRN	1.3	0.000462	0.0184
MT2A	1.296	0.00167	0.0441
CLDN7	1.293	9.22e-05	0.00563
RASD2	1.292	0.00193	0.0484
DKC1	1.285	5.68e-05	0.0039
RASL11B	1.285	0.00032	0.0141
SH3GLB2	1.285	2.52e-05	0.00199
TGFB1I1	1.284	7.15e-05	0.0047
RAB3IL1	1.282	0.000757	0.0261
NIN	1.274	0.000142	0.00777
RXRG	1.269	0.000267	0.0126
PIK3IP1	1.267	6.21e-06	0.000638
PECAM1	1.266	0.000955	0.0305
SNRPF	1.266	0.00166	0.0438
NACAD	1.264	0.00129	0.038
EPN3	1.263	3.18e-05	0.00239
RBM20	1.258	0.00152	0.0417
CAMK1G	1.255	0.000321	0.0141
SLC3A1	1.254	0.000116	0.00668
SPCS3	1.254	0.000941	0.0303
NPM3	1.248	0.000792	0.0269
PDE6D	1.239	0.0016	0.0427
SCRN2	1.239	6.22e-05	0.0042
JMJD8	1.237	0.000391	0.0162
FAM107B	1.236	0.00039	0.0162
GADD45A	1.234	0.00142	0.0402
ADAM15	1.23	8.97e-05	0.00554
WNT8A	1.23	0.00175	0.0454
KATNA1	1.227	0.00103	0.0321
ABHD12	1.224	0.000221	0.011
PTP4A2	1.224	1.91e-05	0.00158
RCN3	1.224	0.00168	0.0441
PAMR1	1.223	0.000438	0.0179
SCGN	1.221	0.00137	0.0392
GDPD5	1.219	4.2e-05	0.00301
CTSL	1.218	0.000356	0.0152
CRTAC1	1.212	0.000239	0.0116
SPAG1	1.212	7.19e-05	0.00471
RASGEF1B	1.207	9.54e-05	0.00579
CCK	1.203	0.000695	0.0246
EIF3D	1.202	0.000208	0.0105
CMPK2	1.2	0.000557	0.021
ATF7IP	1.198	0.00194	0.0486
COX17	1.196	0.00153	0.0418
YIPF2	1.196	0.00187	0.0474
NCF1	1.189	0.000609	0.0224
SSX2IP	1.185	0.000963	0.0306
RCAN1	1.183	0.000295	0.0133
UBE2A	1.183	0.000619	0.0226
TRPC1	1.181	0.000218	0.0109
MXRA7	1.18	0.000341	0.0147
METTL3	1.171	0.000533	0.0203
SLC25A39	1.17	8.43e-05	0.00531
SLC38A9	1.163	0.00176	0.0455
ATAT1	1.161	0.000291	0.0132
STEAP2	1.157	0.000195	0.00991
CYCS	1.155	0.00056	0.0211
RNPEPL1	1.151	0.00159	0.0427
CALB2	1.148	0.00195	0.0488
MAP3K14	1.148	0.00167	0.044
GRN	1.145	0.000516	0.0199
GTF2B	1.14	0.000835	0.0279
CTH	1.139	0.000517	0.0199
SLC22A4	1.132	0.000483	0.0189
SYTL1	1.131	0.00132	0.0383
TIMM50	1.13	0.00165	0.0437
TMEM263	1.128	0.000159	0.00838
NADK	1.127	0.000759	0.0261
ZNF526	1.126	0.00184	0.0471
PTCD1	1.117	0.000389	0.0162
DLX5	1.116	0.00181	0.0466
PMM2	1.107	0.00161	0.0429
SLC27A2	1.106	0.00069	0.0245
PRMT6	1.101	0.000911	0.0295
DGAT1	1.1	0.00103	0.0321
ENPP6	1.098	0.000565	0.0213
MPP7	1.095	0.000855	0.0283
SFXN1	1.085	0.00147	0.041
CXCL14	1.078	0.000151	0.00804
CDC42EP2	1.064	0.00104	0.0325
GLDC	1.064	0.000288	0.0131
PFKFB4	1.052	0.000283	0.0129
PTCHD1	1.052	0.000709	0.0249
HNRNPCL1/HNRNPCL2	1.051	0.000777	0.0266
RGL1	1.051	0.00032	0.0141
NRIP2	1.047	0.000262	0.0124
NUP93	1.047	0.000863	0.0285
MINPP1	1.045	0.00149	0.0412
STAT3	1.042	0.000492	0.0192
KIAA0141	1.041	0.00191	0.0483
LMAN1	1.04	0.00146	0.0409
PIP5K1B	1.037	0.000747	0.0259
ITM2C	1.034	0.000465	0.0184
PM20D1	1.032	0.00102	0.0321
DDX5	1.028	0.00133	0.0386
ITIH5	1.028	0.00079	0.0269
EWSR1	1.027	0.00118	0.0355
ZNF800	1.026	0.00185	0.0472
AKIRIN1	1.019	0.00152	0.0417
GGT7	1.008	0.000733	0.0255
ATF4	1.005	0.00159	0.0426
CLASRP	-1.008	0.000286	0.0131
BHLHE41	-1.018	0.000282	0.0129
FARP2	-1.018	0.00186	0.0472
LRRC58	-1.036	0.00109	0.0334
GFAP	-1.043	0.000889	0.0292
KIRREL2	-1.05	0.000694	0.0246
SYDE1	-1.058	0.0013	0.038
RHOU	-1.072	0.0013	0.038
GAREM2	-1.096	0.000655	0.0236
ERBB3	-1.113	0.000151	0.00804
PER2	-1.115	0.00156	0.0422
CLK4	-1.124	7.67e-05	0.00495
RFX4	-1.139	0.000275	0.0127
FAM120B	-1.155	0.00128	0.0378
ADPGK	-1.159	0.00171	0.0449
ANGPTL4	-1.16	0.000183	0.00943
SMO	-1.164	0.00135	0.0389
RNF213	-1.184	0.000275	0.0127
EPS8L2	-1.19	8.95e-05	0.00554
PACSIN2	-1.2	0.00131	0.0382
BOC	-1.207	0.000596	0.0222
SLC7A2	-1.212	0.000187	0.00958
GPC4	-1.218	0.000934	0.0301
MSMO1	-1.221	0.000616	0.0226
EPHB3	-1.241	0.000958	0.0305
FHOD3	-1.253	0.000454	0.0181
STK17B	-1.26	0.000332	0.0145
MMP14	-1.264	0.0013	0.038
HNRNPUL1	-1.267	0.000585	0.0219
LZTS2	-1.28	0.00143	0.0403
LTBP3	-1.284	0.00128	0.0378
SCARA3	-1.289	0.00186	0.0473
PRF1	-1.305	0.000293	0.0132
CRP	-1.309	1.26e-05	0.00113
RPP40	-1.312	0.00157	0.0423
MAP2K4	-1.313	0.00196	0.049
METRN	-1.316	0.000268	0.0126
SEMA5B	-1.336	0.000116	0.00668
SLC2A3	-1.34	0.000309	0.0138
DOT1L	-1.346	0.00155	0.0419
AXL	-1.371	0.00111	0.034
GPR17	-1.377	0.000446	0.018
MMP15	-1.382	0.00109	0.0334
SLC16A1	-1.39	0.000272	0.0127
SLC1A2	-1.396	0.000989	0.0313
VIT	-1.396	0.000851	0.0283
IRF8	-1.398	0.0013	0.038
SAMD10	-1.399	0.000599	0.0222
SEMA6D	-1.403	0.00143	0.0403
GTF3C2	-1.41	8.88e-06	0.000866
LFNG	-1.41	1.18e-05	0.00107
TIE1	-1.416	7.59e-05	0.00493
PAX3	-1.426	0.000813	0.0274
GPR161	-1.433	0.000432	0.0177
NOTCH3	-1.439	0.00106	0.0328
HPD	-1.441	0.000101	0.00596
TTC25	-1.454	0.0018	0.0465
SMTN	-1.459	0.00015	0.00804
ADAMTSL4	-1.46	0.00155	0.0419
EPHA3	-1.46	0.000151	0.00806
CYP27C1	-1.464	9.1e-07	0.000133
BMP7	-1.476	0.000526	0.0201
KCTD5	-1.479	0.000752	0.026
FZD8	-1.48	0.00168	0.0441
HAPLN1	-1.483	2.77e-05	0.00214
SLC1A3	-1.496	1e-05	0.000937
SCARB2	-1.498	7.73e-05	0.00496
SLC12A9	-1.503	0.000591	0.022
FOXN4	-1.517	0.00152	0.0417
PXDC1	-1.538	0.000337	0.0146
ARAF	-1.545	0.000207	0.0105
GPR37L1	-1.545	5.82e-06	0.000607
SLC47A1	-1.55	1.44e-06	0.000195
KLF15	-1.566	0.00109	0.0335
MRC1	-1.567	3.83e-06	0.000426
HSPA8	-1.585	7.07e-07	0.000109
TFEC	-1.601	0.00068	0.0243
GPR34	-1.603	0.00101	0.0318
KCNK5	-1.603	0.000677	0.0243
HS3ST3A1	-1.614	0.000449	0.018
CHDH	-1.627	0.000878	0.0289
SLC25A22	-1.659	8.07e-07	0.000121
SLC14A2	-1.673	0.000146	0.00796
COL4A6	-1.676	0.000436	0.0178
GJB1	-1.686	1.91e-05	0.00158
SEMA3B	-1.694	0.000679	0.0243
CCL25	-1.7	0.00088	0.0289
RILPL1	-1.708	0.00024	0.0117
FZD4	-1.728	0.000947	0.0304
CYP26B1	-1.737	0.000147	0.00796
FAM129A	-1.743	0.0011	0.0337
HEPACAM2	-1.745	0.00192	0.0484
COL16A1	-1.748	0.000175	0.00908
ADAMTSL2	-1.772	0.000875	0.0289
SLC13A3	-1.775	3.23e-06	0.000376
TLR1	-1.835	4.5e-05	0.00318
S1PR1	-1.869	6.69e-06	0.00068
SLC5A3	-1.874	5.28e-08	1.19e-05
CRB2	-1.889	0.000112	0.00655
ACSBG1	-1.894	0.000127	0.00719
PROCA1	-1.905	0.000325	0.0142
RHBG	-1.908	4.61e-07	7.93e-05
PHLDB2	-1.925	4.65e-05	0.00327
EMILIN1	-1.927	3.59e-05	0.00265
SLC26A10	-1.929	2.27e-06	0.000285
PPP1R3C	-1.947	7.18e-06	0.000713
OLFML3	-1.99	0.000252	0.0121
TRIOBP	-1.992	0.000435	0.0178
MMP2	-1.993	3.29e-05	0.00244
ZEB2	-2.013	0.000295	0.0133
MSX1	-2.021	0.000111	0.00655
ARHGEF40	-2.062	5.55e-06	0.000585
FBN1	-2.069	3.23e-05	0.00241
PTCH2	-2.074	1.85e-05	0.00156
TMEM125	-2.091	2.54e-06	0.000311
CIART	-2.112	4.38e-08	1.02e-05
CLCF1	-2.167	0.000626	0.0227
UGT8	-2.184	7.04e-07	0.000109
CRISPLD1	-2.186	0.00139	0.0396
FAM181B	-2.221	2.71e-10	1.26e-07
WNT7A	-2.279	2.27e-06	0.000285
CFHR2	-2.309	6.25e-09	2e-06
TAT	-2.333	7.58e-07	0.000116
GGT5	-2.354	0.00122	0.0366
TWIST2	-2.36	0.00026	0.0123
SPDEF	-2.39	0.00168	0.0441
AFAP1L1	-2.447	1.84e-05	0.00155
SCARF2	-2.49	0.000238	0.0116
ELOVL7	-2.509	1.81e-10	8.84e-08
BCO1	-2.527	0.000292	0.0132
AEBP1	-2.545	2.54e-07	4.81e-05
DEPDC1B	-2.545	2.05e-05	0.00167
SYPL1	-2.556	0.00084	0.028
TDRD6	-2.572	3.18e-05	0.00239
OGN	-2.639	0.00025	0.012
MMP25	-2.697	7.45e-05	0.00487
CYP1A1	-2.745	1.14e-12	9.36e-10
FAM129B	-2.821	4.26e-08	1e-05
SLC16A10	-2.866	6.16e-08	1.34e-05
FBLN2	-2.906	2.51e-09	9.03e-07
SQLE	-2.977	2.13e-12	1.67e-09
SLC7A14	-3.03	0.00123	0.0367
CXCR4	-3.133	0.000667	0.024
BCO2	-3.25	0.00119	0.0359
ATP2B2	-3.405	0.000605	0.0224
CFAP47	-3.629	0.000624	0.0227
COL9A2	-3.637	0.000192	0.00982
COL11A1	-3.754	0.000122	0.007
MXRA8	-3.802	0.00163	0.0433
OTOL1	-4.339	0.000292	0.0132
TECTB	-4.381	2.21e-05	0.00178
COL2A1	-4.71	0.000158	0.00836
MYH13	-5.285	0.00021	0.0106
GPX2	-5.309	0.00173	0.0452
DSG4	-5.315	0.000881	0.0289
SLC2A6	-5.317	0.000713	0.025
ZPLD1	-5.421	0.000236	0.0116
COL9A3	-6.263	2.71e-06	0.000328
GJB2	-9.87	8.66e-05	0.0054
Symbol	Expr Log Ratio	p-value	FDR
ENSORLG00000018095	3.0105	0.000269262	0.00646575
RP11_438J11	1.963	0.000646	0.0233
RP11_295K31	1.482	0.00117	0.0355
ENSORLG00000021009	-2.49692	4.92881e-08	6.11142e-06
ENSORLG00000018153	-2.6869	3.41359e-08	4.62508e-06
