# Supplementary material for: Fluorescent Light Incites a Conserved Immune and Inflammatory Genetic Response within Vertebrate Organs (Danio rerio, Oryzias latipes and Mus musculus)
Source: Genes (Basel). 2019 Apr 3;10(4):271. doi: 10.3390/genes10040271 (PMC6523474; doi:10.3390/genes10040271)
Supplement: Supplementary file 1 [file genes-10-00271-s001.zip › Genes_Supp_Mat_Sub/Table S5A_Zebrafish_Liver.xlsx]

## Sheet: Sheet0
Symbol	Expr Fold Change	p-value	FDR
C6	27758.2	6.13e-05	0.022
MAT2A	4493.16	2.42e-06	0.00265
SLC25A25	2905.24	2.77e-06	0.00266
TG	2623.22	8.82e-05	0.03
CLASRP	2604.22	5.45e-06	0.00391
ROGDI	1228.35	2.15e-05	0.0101
HSF2	1166.54	0.000146	0.0421
FABP3	1150.99	3.06e-06	0.00266
ULK1	734.265	6.36e-05	0.0224
PTPRB	687.552	2.92e-05	0.0129
TSHZ1	578.708	1.35e-05	0.00746
PAIP2B	519.793	2.99e-06	0.00266
GNAI2	483.244	3.29e-09	6.83e-06
BRD4	422.153	4.22e-05	0.0165
COL4A4	369.199	2.08e-08	3.92e-05
PCCA	361.167	0.000109	0.0346
PIP5K1C	330.013	1.05e-05	0.00683
SLC16A9	208.933	3.32e-06	0.00266
GCK	204.823	0.000133	0.0395
MCHR2	200.807	1.77e-05	0.00899
C4b	126.833	1.17e-05	0.00709
C5a	115.631	3.37e-08	5.83e-05
ADK	96.387	5.09e-18	3.52e-14
DGKK	90.693	0.00011	0.0346
ENDOD1	90.419	2.48e-05	0.0115
CHIA	81.929	4.16e-05	0.0165
APOE	75.608	5.45e-05	0.0199
C2	64.057	3.8e-07	0.000527
ACE2	60.803	1.22e-07	0.000181
BZW1	58.911	4.87e-08	7.78e-05
HMOX1	57.792	1.83e-16	7.61e-13
SLC35E4	49.779	9.68e-06	0.00649
CRB2	42.777	3.73e-06	0.00287
SLC7A3	28.967	8.16e-05	0.0283
CSDE1	27.667	4.97e-07	0.000646
C7	20.758	0.000126	0.0386
SLC16A6	19.093	4.87e-05	0.0187
TTLL11	14.409	1.37e-05	0.00746
APOA4	13.935	3.03e-17	1.57e-13
CHCHD3	12.518	3.22e-05	0.0134
INHBE	12.488	9.1e-06	0.00631
DDX5	10.722	6.18e-10	1.6e-06
PPARGC1A	10.569	1.23e-05	0.00709
PPDPF	10.345	5.45e-05	0.0199
KLF11	10.257	1.42e-05	0.00759
IGFBP1	7.09	3.09e-05	0.0131
ZBTB16	6.808	3.23e-06	0.00266
HMGB3	-23.756	0.0001	0.0331
HNRNPK	-34.105	1.5e-09	3.46e-06
PPP2R5C	-41.252	0.000163	0.0465
MYO1B	-99.95	1.95e-05	0.00967
PALMD	-224.522	9.07e-11	2.69e-07
PVALB	-258.447	9.4e-05	0.0315
CD59	-294.024	1.77e-05	0.00899
ERCC6L2	-300.707	1.62e-06	0.00198
CWF19L2	-324.755	3.93e-06	0.00292
BCO2	-380.684	3.24e-06	0.00266
CYC1	-384.624	0.000119	0.037
LMF2	-392.639	1.1e-05	0.00695
C1QTNF4	-452.407	1.19e-05	0.00709
MST1R	-464.638	1.96e-06	0.00226
PACSIN3	-552.486	3.82e-21	3.96e-17
LYPLA2	-764.021	0.000106	0.0343
DAF	-887.969	2.83e-05	0.0128
Symbol	Expr Fold Change	p-value	FDR
si:dkey-202l22.6	872.35	0.000168094	0.0479482
si:dkey-190j3.6	456.351	8.98649e-05	0.0312295
si:dkey-16p6.1	439.071	0.000168298	0.0479482
si:dkey-16m19.1	338.135	3.0897e-05	0.0128564
si:dkey-206m15.8	126.833	1.75012e-05	0.00892676
si:ch73-281n10.2	121.375	2.87909e-06	0.00206928
si:ch211-76m11.8	79.272	0.000108101	0.0354635
si:ch211-76m11.5	16.764	1.78355e-05	0.00895287
ENSDARG00000080001	7.58735	0.000162682	0.0473911
ENSDARG00000089296	3.63574	0.000108777	0.0354635
ENSDARG00000094879	2.02207	7.32311e-05	0.0263166
ENSDARG00000094048	-7.8042	3.18687e-09	6.29885e-06
si:ch211-264f5.2	-23.746	5.20307e-05	0.0195883
si:ch211-236p5.3	-28.656	2.65065e-06	0.00199581
si:ch211-214k5.6	-301.94	4.79335e-05	0.0182633
si:ch211-205a14.7	-847.938	1.75024e-13	9.22494e-10
si:ch211-194p6.12	-871.725	2.75712e-06	0.0020277
si:ch211-127b6.2	-2183.97	8.60597e-06	0.00485991
si:ch1073-190k2.1	-3039.69	1.90709e-06	0.00167527
