# Supplementary material for: Fluorescent Light Incites a Conserved Immune and Inflammatory Genetic Response within Vertebrate Organs (Danio rerio, Oryzias latipes and Mus musculus)
Source: Genes (Basel). 2019 Apr 3;10(4):271. doi: 10.3390/genes10040271 (PMC6523474; doi:10.3390/genes10040271)
Supplement: Supplementary file 1 [file genes-10-00271-s001.zip › Genes_Supp_Mat_Sub/Table S4C_Mouse_Brain.xlsx]

## Sheet: Sheet0
Symbol	Expr Log Ratio	p-value	FDR
MS4A15	-12.044	2.38e-06	0.00782
POU4F2	-10.224	3.84e-06	0.0052
Cyp2g1	-10.117	1.77e-08	0.000409
TLX3	-10.06	3.15e-18	2.01e-15
PHOX2B	-9.71	3.88e-06	0.0447
EVX2	-9.655	1.7e-09	2.07e-07
S100A5	-8.961	1.23e-08	0.000409
LHX4	-8.805	0.00016	0.0053
EVX1	-8.754	7.86e-05	0.00287
PAX8	-8.517	7.7e-06	0.000377
HOXC4	-8.297	6.35e-06	0.0488
SLC6A4	-8.274	5.1e-06	0.00636
PIP	-8.209	0.00112	0.0272
IRX4	-8.111	0.00127	0.0304
Olfr922	-7.859	3.27e-08	2.91e-06
Evx1os	-7.846	0.000598	0.016
HOXA2	-7.823	8.94e-05	0.00322
Krt90	-7.777	2.36e-05	0.0184
USP9Y	-7.744	0.00211	0.0453
HOXA4	-7.73	2.24e-05	0.0178
Mup1 (includes others)	-7.727	1.12e-05	0.0107
C1QL4	-7.719	8.14e-06	0.000396
Gm42966	-7.681	5.67e-07	3.87e-05
Vmn2r2	-7.621	1.83e-07	1.37e-05
HOXB3	-7.62	3.9e-05	0.0283
Lincmd1	-7.508	1.53e-05	0.000682
PSAPL1	-7.415	6.69e-05	0.04
KCNV2	-7.374	2.51e-06	0.00014
Vmn2r-ps9	-7.372	1.35e-06	8.18e-05
HOXA5	-7.36	0.000311	0.00934
IL22	-7.267	6.57e-23	1.08e-19
Hoxaas2	-7.252	0.00141	0.0329
SLC6A5	-7.167	2.44e-26	6.6e-23
FEV	-7.114	0.000764	0.0198
Gm43065	-7.073	3.66e-05	0.00149
OMP	-7.066	2.7e-09	2.49e-05
Gm26857	-7.034	1.62e-10	2.49e-08
RLN3	-7.021	4.45e-05	0.0297
HOXA3	-6.971	0.000585	0.0158
Prl2c2 (includes others)	-6.939	3.6e-05	0.00147
Akr1b7	-6.845	8.86e-05	0.0032
Gm37083	-6.841	2.79e-05	0.00117
HOXC5	-6.834	0.000176	0.00574
PAX7	-6.807	0.00112	0.0272
Gm2861	-6.794	7.41e-05	0.00274
Ms4a4b (includes others)	-6.794	7.41e-05	0.00274
Gm42912	-6.789	3.8e-05	0.00153
2210414B05Rik	-6.632	0.00012	0.00412
DPPA2	-6.631	9.19e-05	0.00329
PLSCR5	-6.618	0.0019	0.0418
HOXB5	-6.56	0.00212	0.0455
Prl2c2 (includes others)	-6.499	6.35e-13	1.45e-10
SLC6A2	-6.404	0.000309	0.00928
CRTAM	-6.304	1.24e-09	1.56e-07
CD177	-6.229	0.0019	0.0419
PITX1	-6.21	4.24e-06	0.00559
Sct	-6.159	0.000535	0.0146
Gm42745	-6.155	0.000973	0.0243
Spag17os	-6.155	9.48e-10	1.23e-07
EOMES	-6.064	2.5e-12	5.77e-08
PCP2	-6.053	2.69e-16	1.19e-13
CBLN3	-6.028	1.97e-08	1.84e-06
GABRA6	-5.996	1.81e-07	1.37e-05
Traj61	-5.993	0.00108	0.0263
DAO	-5.942	1.81e-09	2.2e-07
Tdh	-5.902	0.00159	0.0363
BPIFB2	-5.9	0.00144	0.0335
TMPRSS11D	-5.88	5.04e-06	0.00636
TLDC2	-5.864	4.72e-10	6.59e-08
UNCX	-5.828	2.12e-08	1.96e-06
GLRA1	-5.812	7.61e-06	0.000373
Pard3bos3	-5.803	0.00206	0.0446
UCN2	-5.803	0.00206	0.0446
PPP1R17	-5.797	5.58e-19	4.22e-16
KRT24	-5.79	2.48e-08	2.25e-06
FAT2	-5.785	1.89e-07	1.41e-05
EN1	-5.757	6.98e-06	0.000346
LHX1	-5.74	2.85e-09	3.24e-07
BARHL1	-5.738	1.38e-08	1.34e-06
MAB21L2	-5.731	3.49e-06	0.000189
HES3	-5.722	7.31e-18	4.43e-15
CNPY1	-5.712	9.8e-07	6.2e-05
REC8	-5.704	4.2e-09	4.59e-07
CA9	-5.694	1.43e-14	4.57e-12
SKOR2	-5.67	1.05e-09	1.35e-07
Chil5	-5.645	1.36e-08	1.33e-06
NRK	-5.533	1.22e-09	1.55e-07
VWDE	-5.48	6.2e-06	0.000314
OTP	-5.445	9.33e-08	0.0043
Doc2g	-5.38	2.07e-05	0.017
Lhx1os	-5.364	1.1e-10	1.73e-08
SLC5A1	-5.355	1.88e-15	6.78e-13
SCGN	-5.319	3.91e-05	0.0283
ARHGEF33	-5.311	8.7e-17	4.36e-14
2410124H12Rik	-5.295	3.95e-10	5.64e-08
Gtsf2	-5.248	1.49e-06	8.94e-05
TBX20	-5.231	0.00163	0.037
MYBPC3	-5.228	5.65e-15	1.89e-12
IL20RB	-5.22	1.45e-11	2.63e-09
EN2	-5.205	3.08e-10	4.48e-08
CA8	-5.18	3.52e-21	4.06e-18
PKP3	-5.175	2.48e-10	3.69e-08
BARHL2	-5.156	1.13e-17	6.65e-15
ZNF385C	-5.154	4.99e-14	1.42e-11
PAX3	-5.145	2.19e-12	4.51e-10
BCL2L15	-5.138	4.84e-10	6.74e-08
CBLN1	-5.125	2.03e-24	4.45e-21
AQP6	-5.115	8.13e-16	3.23e-13
LHX5	-5.094	1.35e-09	1.67e-07
IRX2	-5.028	3.99e-07	2.81e-05
TFAP2A	-5.023	2.06e-16	9.29e-14
KRT25	-4.99	7.24e-13	1.62e-10
CABP2	-4.959	8.62e-10	1.13e-07
VWA7	-4.926	3.34e-16	1.42e-13
TFAP2B	-4.917	1.52e-32	8.78e-29
Trim30e-ps1	-4.89	2.16e-05	0.000922
Tssk5	-4.87	2.4e-07	1.76e-05
CYP2A6 (includes others)	-4.812	3.3e-08	0.00019
LBX1	-4.789	1.79e-16	8.44e-14
Gm11514	-4.751	0.000207	0.00662
Skor1	-4.736	3e-13	7.27e-11
EBF3	-4.733	6.01e-14	1.67e-11
Gm38048	-4.733	1.12e-11	2.09e-09
TH	-4.731	4.93e-07	0.0103
POU4F1	-4.729	0.000343	0.0101
CORIN	-4.716	9.09e-13	1.97e-10
Plekhd1os	-4.716	4.3e-07	3.02e-05
NR0B2	-4.704	9.54e-09	9.56e-07
GCHFR	-4.695	2.09e-13	5.16e-11
LTBP2	-4.639	2e-08	1.86e-06
Gm42504	-4.636	4.29e-10	6.08e-08
MAB21L1	-4.606	9.6e-21	1.03e-17
PAX2	-4.596	2.6e-18	1.71e-15
TRPM8	-4.574	4.71e-10	6.59e-08
SYCP1	-4.564	2.5e-15	8.87e-13
NT5C1B	-4.545	3.56e-06	0.000192
CCDC63	-4.532	3.11e-10	4.5e-08
Bpifa6	-4.485	5.76e-05	0.0374
IGFBP1	-4.482	0.000254	0.00789
ATP2A3	-4.462	6.72e-26	1.63e-22
EMILIN3	-4.46	2.58e-10	3.82e-08
Mrln	-4.458	2.39e-06	0.000134
GDPD4	-4.414	0.00154	0.0353
Gm43398	-4.408	2.36e-13	5.79e-11
FAM110C	-4.395	6.17e-06	0.0071
IRX3	-4.338	2.78e-08	2.5e-06
MDFI	-4.338	5.32e-13	1.24e-10
ZIC1	-4.324	5.11e-11	8.5e-09
MMP20	-4.275	0.000549	0.0149
Gm43610	-4.263	0.000118	0.00406
OR52N4	-4.238	0.000845	0.0216
Gm26872	-4.236	7.24e-06	0.000357
SMPX	-4.223	7.32e-05	0.00271
ACSM5	-4.217	1.05e-09	1.35e-07
A3GALT2	-4.206	0.000467	0.0131
TPH2	-4.203	0.000266	0.00819
CD70	-4.187	2.66e-08	2.41e-06
SLC9A3	-4.177	6.37e-10	8.74e-08
Defb42	-4.163	2.94e-09	3.34e-07
UTS2	-4.149	4.35e-06	0.000227
BMP8A	-4.124	2.19e-10	3.32e-08
IRX6	-4.105	6.53e-05	0.0396
Irx3os	-4.1	2.02e-06	0.000117
GRID2IP	-4.094	1.73e-15	6.38e-13
NEUROD1	-4.088	1.29e-20	1.35e-17
Gm42492	-4.085	1.21e-09	1.53e-07
Gm37477	-4.043	2.91e-05	0.00121
SLC13A1	-4.035	2.34e-07	1.72e-05
JAML	-4.034	1.71e-09	2.08e-07
Tcaf3	-4.018	0.000388	0.0112
STAP2	-4.012	3.56e-09	3.96e-07
Irx5	-4.002	1.46e-09	1.81e-07
8430419K02Rik	-3.973	0.00169	0.0382
KCNK15	-3.959	1.15e-06	0.00196
SAPCD1	-3.951	3.63e-06	0.000195
Tas2r134	-3.951	0.00172	0.0388
Gm26796	-3.95	0.00166	0.0376
NEK2	-3.949	1.68e-15	6.28e-13
CHN2	-3.946	3.41e-16	1.44e-13
FGF7	-3.91	3.71e-10	5.32e-08
Paupar	-3.908	0.000375	0.0109
NLRP10	-3.881	1.12e-08	1.11e-06
CNKSR1	-3.852	1.53e-05	0.000683
IL16	-3.85	3.64e-17	1.91e-14
A1BG	-3.847	0.000321	0.00958
SLC1A6	-3.847	1.09e-21	1.4e-18
9630028H03Rik	-3.846	0.000302	0.00914
ZIC2	-3.846	1.15e-18	8.06e-16
IL22	-3.842	4.3e-05	0.00171
PRKAG3	-3.841	3.72e-05	0.00151
PLEKHD1	-3.826	1.06e-13	2.73e-11
LTF	-3.768	0.000157	0.00522
RORC	-3.762	9.16e-11	1.46e-08
B3GNT5	-3.753	5.26e-14	1.49e-11
HOMER3	-3.719	2.1e-20	2.11e-17
ALPK2	-3.717	1.54e-08	1.47e-06
GRID2	-3.717	1.62e-24	3.73e-21
RGL3	-3.712	4.58e-11	7.75e-09
SVEP1	-3.71	8.96e-12	1.7e-09
2610035F20Rik	-3.708	2.02e-09	2.42e-07
CDH15	-3.706	5.58e-16	2.32e-13
DMBX1	-3.693	1.64e-05	0.000727
GDF10	-3.69	6.37e-19	4.59e-16
MSX2	-3.682	1.33e-07	1.03e-05
UTS2B	-3.68	0.0001	0.00354
Airn	-3.662	6.46e-11	1.07e-08
HIST1H1D	-3.662	0.000758	0.0197
CEP76	-3.661	2.4e-17	1.33e-14
CYBB	-3.627	2.06e-10	3.15e-08
C6	-3.616	0.00143	0.0332
PATJ	-3.605	5.68e-09	6.01e-07
NEB	-3.598	7.17e-13	1.61e-10
LRRC66	-3.596	1.43e-05	0.000645
CALB2	-3.591	5.98e-22	8.11e-19
BB365896	-3.582	3.23e-06	0.000176
IRX1	-3.58	3.72e-08	3.27e-06
GDPD3	-3.577	1.26e-09	1.57e-07
MRGPRF	-3.576	7.54e-12	1.45e-09
CALCR	-3.574	2.02e-07	0.000547
PPP1R1C	-3.546	1.14e-05	0.0107
ZNF521	-3.528	3.55e-17	1.89e-14
GPRC5C	-3.511	1.07e-14	3.46e-12
GRM4	-3.504	9.23e-18	5.53e-15
4631405J19Rik	-3.503	9.91e-06	0.000472
COMP	-3.499	2.8e-07	2.02e-05
FAM107B	-3.456	9.78e-14	2.58e-11
CTSW	-3.432	0.000234	0.00735
ADAMTS18	-3.421	4.54e-09	4.92e-07
ZIC4	-3.421	8.92e-12	1.7e-09
KCNG4	-3.416	7.4e-15	2.42e-12
NKX6-1	-3.409	8.48e-06	0.00882
PTPN22	-3.405	1.3e-07	1.02e-05
ZIC5	-3.404	3.48e-13	8.41e-11
LINGO4	-3.388	1.04e-09	1.34e-07
GCGR	-3.377	1.53e-06	9.15e-05
5830444B04Rik	-3.37	8.2e-09	8.37e-07
SPATA20	-3.356	6.26e-06	0.000316
FAM19A3	-3.342	8.97e-06	0.00895
Gm29017	-3.336	3.9e-05	0.00157
Gm16574	-3.331	4.95e-05	0.00193
EBF1	-3.321	8.46e-14	2.28e-11
Gm12241	-3.3	1.59e-06	9.45e-05
SOST	-3.299	3.57e-05	0.00146
NHLH2	-3.297	2.17e-06	0.000124
SHISA8	-3.293	7.02e-07	0.00249
PAPPA	-3.283	6.96e-06	0.000346
MPP4	-3.271	2.01e-07	1.5e-05
A2M	-3.257	1.63e-13	4.11e-11
Irs4	-3.254	1.05e-08	4.59e-05
BMP5	-3.245	2.11e-09	2.5e-07
TRIM67	-3.237	6.23e-14	1.7e-11
MGARP	-3.235	0.000363	0.0106
TRMT9B	-3.226	3.08e-12	6.15e-10
COL18A1	-3.223	5.41e-14	1.52e-11
TEAD4	-3.207	1.19e-07	9.39e-06
KANK2	-3.2	1.87e-15	6.78e-13
4930429P21Rik	-3.19	0.00191	0.0421
2810047C21Rik1	-3.178	0.00209	0.045
SPP1	-3.178	1.86e-07	0.000537
CDC20	-3.172	1.74e-06	0.000101
CHD7	-3.17	2.36e-14	7.29e-12
D030025P21Rik	-3.164	0.000748	0.0195
SLC4A1	-3.162	1.04e-05	0.000489
A730011C13Rik	-3.153	4e-07	2.81e-05
ATOH7	-3.148	5.9e-08	4.96e-06
ADPRHL1	-3.136	3.37e-07	2.4e-05
WDR49	-3.128	0.000672	0.0178
A930017K11Rik	-3.127	2.65e-08	2.4e-06
MYO15A	-3.124	2.94e-05	0.00122
Fbxl22	-3.118	9.42e-07	5.99e-05
DUSP5	-3.113	3.13e-14	9.13e-12
LGR5	-3.108	7.35e-06	0.0188
ST18	-3.108	5.88e-13	1.35e-10
4930447F24Rik	-3.084	3.76e-05	0.00152
GALR1	-3.084	8.14e-06	0.000396
TRIM62	-3.083	2.04e-15	7.3e-13
XKR7	-3.082	1.18e-09	1.5e-07
ARHGEF37	-3.065	7.37e-09	7.65e-07
GALNT15	-3.051	2.25e-10	3.4e-08
Tmem229b-ps	-3.049	0.00232	0.0487
RGS8	-3.047	6.25e-19	4.57e-16
GCNT1	-3.035	1.14e-08	1.13e-06
TMEM266	-3.033	5.53e-12	1.08e-09
SCNN1G	-3.03	3.08e-05	0.00128
CEP72	-3.019	2.34e-07	1.72e-05
RET	-3.016	4.11e-11	7.04e-09
PRLHR	-2.995	7.85e-05	0.00287
CASQ2	-2.984	4.54e-09	4.92e-07
H2-K2/H2-Q9	-2.981	1.82e-05	0.000796
STK17B	-2.981	9e-16	3.49e-13
LDOC1	-2.968	6.98e-08	5.77e-06
PVALB	-2.959	7.91e-13	1.74e-10
MMP23B	-2.951	4.41e-06	0.00023
ABCC12	-2.944	4.12e-06	0.000217
NMUR1	-2.943	4.37e-05	0.00174
Sh3bgr	-2.924	3.98e-07	2.81e-05
E130111B04Rik	-2.911	3.22e-05	0.00133
ADAMTS10	-2.909	7.7e-09	7.92e-07
EXPH5	-2.883	1.71e-12	3.56e-10
EBF2	-2.882	4.48e-09	4.89e-07
LSMEM1	-2.882	1.01e-05	0.00048
Dlx4os	-2.879	0.000378	0.0109
PPM1J	-2.878	1.41e-05	0.0122
PAX6	-2.876	3.8e-11	6.57e-09
C3orf18	-2.873	1.56e-07	1.2e-05
CDC42BPG	-2.869	3.48e-09	3.89e-07
SYT2	-2.863	2.39e-14	7.34e-12
let-7	-2.858	0.00113	0.0273
HR	-2.853	6.63e-10	9.03e-08
Tmem74bos	-2.844	0.000112	0.0039
4930455G09Rik	-2.843	1.42e-05	0.000642
HSD17B14	-2.827	0.00138	0.0323
FRMPD3	-2.823	2.7e-09	3.1e-07
HLA-A	-2.79	7.22e-05	0.00268
RPS6KA1	-2.79	8.89e-11	1.43e-08
MSH5	-2.786	3.38e-05	0.00138
SGCG	-2.782	0.000126	0.0043
Casp12	-2.78	1.45e-07	1.11e-05
ARHGAP36	-2.773	3.1e-07	0.000713
COL2A1	-2.764	5.08e-07	3.53e-05
ZNF750	-2.754	1.12e-06	7e-05
EPB41	-2.735	4.65e-13	1.1e-10
PDE1C	-2.735	3.7e-14	1.07e-11
TLL1	-2.727	1.58e-09	1.93e-07
Ccdc69	-2.724	1.77e-05	0.000777
Gabre	-2.723	5.32e-06	0.00645
SLC41A3	-2.713	3.31e-11	5.78e-09
GLI1	-2.709	6.56e-07	4.36e-05
NTN1	-2.704	9.09e-14	2.43e-11
SCIN	-2.702	0.000155	0.00516
ROR1	-2.699	4.11e-07	2.88e-05
DNAH11	-2.697	3.39e-06	0.000184
Tmem51os1	-2.696	0.000247	0.00772
STEAP2	-2.69	2.01e-13	5e-11
Serpinb1b	-2.687	2.79e-07	2.01e-05
DLK1	-2.685	4.33e-07	0.000831
PDE5A	-2.684	7.18e-13	1.61e-10
EPHA8	-2.676	1.55e-08	1.47e-06
KCNJ12	-2.674	2.65e-10	3.91e-08
NREP	-2.674	7.51e-13	1.67e-10
CNKSR3	-2.67	1.45e-08	1.4e-06
ANK1	-2.663	1.46e-15	5.56e-13
SLC22A4	-2.661	1.67e-10	2.56e-08
INPP5A	-2.659	9.78e-14	2.58e-11
LY6G6D	-2.651	0.000268	0.00823
MAPK12	-2.64	3.9e-08	3.42e-06
Meis1	-2.637	2.37e-10	3.55e-08
ZSCAN10	-2.634	0.000489	0.0136
SCX	-2.633	3.36e-08	2.99e-06
MYT1	-2.624	1.15e-09	1.47e-07
DPF3	-2.614	2.16e-09	2.54e-07
RASSF6	-2.613	6.37e-07	4.25e-05
CD59	-2.594	0.000349	0.0103
ITGB6	-2.582	0.00133	0.0316
KCNC3	-2.582	1.59e-14	5.01e-12
CD300LB	-2.568	0.00148	0.0343
TRPC3	-2.562	8.51e-11	1.38e-08
FZD7	-2.559	2.05e-08	1.9e-06
LOC102635948	-2.548	0.000411	0.0117
AGBL2	-2.538	6.28e-07	4.21e-05
GABRQ	-2.526	2.03e-05	0.017
ESRRB	-2.524	1.63e-07	1.25e-05
WNT7A	-2.519	2.75e-10	4.03e-08
AFAP1L2	-2.505	4.93e-09	5.31e-07
ZBTB46	-2.501	7.73e-10	1.04e-07
Pax6os1	-2.498	0.00136	0.032
ICMT	-2.484	8.82e-13	1.93e-10
TMPRSS3	-2.484	0.000794	0.0205
ALMS1	-2.483	3.03e-08	2.7e-06
MLPH	-2.478	9.43e-05	0.00337
GLYAT	-2.473	0.00229	0.0483
KIF26B	-2.469	1.45e-11	2.63e-09
SLCO4A1	-2.459	4.22e-06	0.000221
BAIAP3	-2.455	3.68e-07	0.000807
TSPAN9	-2.454	6.68e-11	1.1e-08
SLC16A11	-2.441	7.23e-07	4.76e-05
FGL1	-2.437	0.000367	0.0107
UNC13D	-2.436	4.25e-05	0.00169
DDX11	-2.434	2.9e-05	0.00121
SOGA1	-2.434	7.51e-10	1.01e-07
KLK6	-2.427	0.000844	0.0216
HOPX	-2.426	3.74e-11	6.47e-09
PLD5	-2.42	3.12e-10	4.51e-08
PBX3	-2.399	1.09e-06	0.00194
PLEKHG4	-2.394	0.000255	0.00791
KCNK10	-2.388	3.49e-06	0.000189
CHRNB4	-2.384	0.00023	0.00723
PAGR1	-2.38	0.00205	0.0444
1700124L16Rik	-2.374	0.00132	0.0314
SYT9	-2.368	1.53e-09	1.88e-07
UBAP1L	-2.368	1.6e-05	0.00071
NXPH4	-2.365	7.19e-07	0.00133
MEGF11	-2.364	3.6e-13	8.64e-11
TNNI3	-2.359	0.000337	0.01
4930405A21Rik	-2.355	0.00127	0.0303
SBK1	-2.353	1.1e-12	2.34e-10
SDC1	-2.35	8.77e-06	0.000422
HPN	-2.347	0.000102	0.00357
CLCN1	-2.344	7.27e-05	0.00269
GPR63	-2.342	2.08e-07	1.54e-05
PLEKHF1	-2.338	2.21e-08	2.02e-06
WNT3	-2.337	3.05e-05	0.00127
SPEM1	-2.326	0.00143	0.0333
CTNNA3	-2.324	4e-05	0.00161
INSRR	-2.324	0.000109	0.00378
PKIB	-2.323	2.25e-09	2.62e-07
MMP24	-2.318	8.76e-11	1.41e-08
AW551984	-2.31	2.12e-05	0.0171
FBXO40	-2.303	0.000717	0.0188
IL17RE	-2.302	0.000136	0.00462
BTG1	-2.301	2.06e-08	1.91e-06
LURAP1	-2.301	7.43e-09	7.7e-07
FAM196B	-2.286	5.91e-05	0.0378
MARVELD2	-2.273	1.18e-05	0.000549
MREG	-2.267	7.75e-08	6.34e-06
STIL	-2.264	0.000308	0.00926
C7orf31	-2.263	2.68e-05	0.00112
BBOX1	-2.262	2.39e-05	0.00102
SP5	-2.262	1.92e-05	0.000833
PCSK6	-2.261	6.14e-09	6.44e-07
STRIP2	-2.26	8.3e-10	1.1e-07
CLEC3B	-2.259	6.04e-06	0.000307
1700040D17Rik	-2.256	4.94e-06	0.000256
PROM2	-2.245	9.22e-05	0.0033
FAM227B	-2.243	0.000558	0.0152
RNF152	-2.242	1.14e-09	1.46e-07
ALMS1P1	-2.241	0.00136	0.0321
FADS6	-2.235	1.95e-09	2.34e-07
CPSF4L	-2.231	0.000598	0.016
PTPRR	-2.229	3.06e-09	3.45e-07
STAC	-2.225	5.28e-06	0.000272
RD3L	-2.222	0.00105	0.0259
CALB1	-2.219	3.91e-11	6.71e-09
KCNK3	-2.217	4.73e-09	5.12e-07
THEGL	-2.209	0.0015	0.0346
ITPR1	-2.202	2.97e-11	5.21e-09
MTSS1	-2.202	4.18e-12	8.15e-10
Fam13a	-2.2	8.54e-09	8.63e-07
TSPAN4	-2.197	3.98e-08	3.47e-06
GNG13	-2.184	2.92e-08	2.62e-06
MTUS1	-2.179	8.46e-10	1.12e-07
ALDH1A1	-2.167	2.32e-10	3.5e-08
GNMT	-2.163	8.91e-05	0.00321
SEBOX	-2.163	6.99e-05	0.0026
NPR1	-2.152	1.05e-05	0.000493
KLHL1	-2.149	0.000397	0.0114
GRIN2C	-2.147	5.36e-08	4.53e-06
SLC2A4	-2.141	0.000181	0.00589
SLC12A8	-2.138	0.00015	0.005
HK2	-2.128	1.82e-06	0.000106
TPCN2	-2.128	0.000323	0.00963
Tnfsf9	-2.121	0.000892	0.0227
NDST3	-2.12	1.25e-08	1.23e-06
KHNYN	-2.118	1.25e-06	7.65e-05
TBC1D4	-2.114	7.62e-09	7.85e-07
SGPP2	-2.096	4.51e-09	4.91e-07
ZNF395	-2.092	5.58e-07	3.82e-05
PTCH1	-2.09	9.09e-10	1.18e-07
NFKBIE	-2.089	1.79e-05	0.000784
FCER2	-2.088	0.000322	0.0096
ZIC3	-2.084	1.91e-05	0.000829
MPP7	-2.082	6.27e-07	4.21e-05
TRAF1	-2.082	2.91e-05	0.00121
AGTR2	-2.077	0.00209	0.0451
A930024E05Rik	-2.076	2.05e-05	0.000883
3222401L13Rik	-2.071	0.000503	0.0139
TMEM200B	-2.059	5.76e-06	0.000295
1700023F06Rik	-2.058	0.00011	0.00383
LPO	-2.054	0.00127	0.0302
METRN	-2.048	1.81e-05	0.00079
RNF225	-2.044	0.000921	0.0233
OLFM3	-2.041	4.42e-10	6.22e-08
TIMP4	-2.028	2.43e-09	2.8e-07
Cdr1	-2.027	8.08e-08	6.58e-06
GRIA4	-2.024	4.85e-11	8.16e-09
LNX2	-2.02	3.25e-07	2.32e-05
HPCAL1	-2.019	3.61e-08	3.19e-06
TRPM3	-2.018	5.85e-11	9.7e-09
TPRN	-2.017	3.96e-08	3.45e-06
RASA4	-2.013	1.87e-05	0.000813
ALS2	-2.012	1.65e-08	1.56e-06
TUBA8	-2.011	1.32e-07	1.03e-05
FLT3	-2.01	2.19e-06	0.000125
DLK2	2	1.65e-05	0.000728
LRRTM4	2.002	0.000214	0.0068
Crip2	2.006	2.05e-09	2.45e-07
FGF13	2.006	2.3e-08	2.1e-06
RCOR2	2.006	0.000373	0.0108
MAFB	2.007	7.34e-06	0.000361
KIAA1324	2.008	0.000406	0.0116
ADAMTS17	2.01	5.93e-05	0.00227
CYP11A1	2.01	0.00087	0.0222
GPR21	2.016	7.25e-05	0.00269
SSTR1	2.017	0.00226	0.0477
DGAT2	2.02	8.31e-09	8.44e-07
PSD	2.025	1.6e-11	2.88e-09
SPTBN5	2.025	0.00213	0.0457
OLFML2B	2.027	5.31e-05	0.00206
RGS12	2.029	2.27e-06	0.000129
PLPPR4	2.032	2.52e-11	4.45e-09
OBSCN	2.034	5.37e-05	0.00207
CRB2	2.035	0.0002	0.00645
HOMER2	2.038	1.03e-08	1.02e-06
SNX7	2.04	2.94e-05	0.00122
PNMA2	2.043	0.000253	0.00788
RAB26	2.045	1.53e-05	0.000683
AQP1	2.054	0.000184	0.00597
ASB11	2.054	0.000187	0.00603
PTER	2.054	1.23e-07	9.71e-06
CD34	2.056	1.52e-08	1.45e-06
FSCN1	2.062	1.23e-06	7.56e-05
MAST3	2.062	1.22e-12	2.58e-10
E2F1	2.064	0.00012	0.00411
CELF3	2.066	5.08e-11	8.49e-09
CCBE1	2.067	5.71e-05	0.0022
GALNTL6	2.067	0.000903	0.0229
PLPPR1	2.071	0.00201	0.0439
SMPD3	2.072	2.61e-11	4.6e-09
EPHA5	2.078	4.92e-07	3.44e-05
JUNB	2.081	2.68e-07	1.95e-05
C1orf115	2.085	8.63e-08	6.97e-06
KCTD4	2.086	2.61e-05	0.0011
IER5	2.092	5.74e-09	6.06e-07
RASD2	2.094	1.48e-08	1.42e-06
C2orf40	2.102	0.00123	0.0296
9530080O11Rik	2.107	0.000141	0.00476
POC1A	2.108	3.45e-05	0.00142
WNT7B	2.11	1.75e-05	0.000767
SERPINB8	2.113	2.29e-05	0.000971
VIPR1	2.113	1.15e-06	7.16e-05
Foxp1	2.118	9.08e-12	1.71e-09
PPP1R3G	2.119	2.8e-06	0.000155
C1QL3	2.125	2.1e-06	0.00012
PLAU	2.125	3.14e-05	0.0013
ANO3	2.13	4.15e-11	7.08e-09
DUSP14	2.131	8.21e-10	1.09e-07
PHACTR1	2.131	1.15e-11	2.14e-09
DBN1	2.132	1.29e-10	2.01e-08
CCDC103	2.133	0.000614	0.0164
ACTA1	2.143	2.16e-06	0.000123
BARX2	2.144	0.00116	0.0279
CRABP1	2.144	0.000915	0.0232
TNNC1	2.147	1.97e-05	0.000852
COCH	2.149	3.84e-06	0.000204
ITGA8	2.159	3.57e-05	0.00146
SEPT9	2.164	1.14e-05	0.000533
1700101I11Rik	2.17	0.000162	0.00533
ITGA11	2.171	0.000283	0.00863
LAD1	2.172	0.000232	0.00728
C2CD4C	2.174	0.000266	0.00817
Fndc1	2.177	0.00121	0.029
Klf16	2.179	8.45e-09	8.55e-07
KCNB1	2.184	1.48e-08	1.43e-06
TRERF1	2.185	9.73e-05	0.00344
OCM	2.186	0.00194	0.0426
NR4A2	2.187	4.24e-08	3.66e-06
CELSR1	2.192	0.000343	0.0101
CALHM2	2.195	5.42e-06	0.000279
Pantr1	2.197	9.14e-09	9.17e-07
EGR1	2.207	1.93e-09	2.32e-07
EYA4	2.213	0.000132	0.00447
ERC2	2.215	3.21e-12	6.35e-10
CNIH2	2.223	4.67e-13	1.1e-10
Tmem191c	2.23	4.83e-08	4.11e-06
SORCS1	2.235	0.00159	0.0362
GCNT2	2.248	4.83e-08	4.11e-06
PLEKHG5	2.248	3.47e-09	3.89e-07
PDZD2	2.254	6.72e-07	4.46e-05
FILIP1	2.268	1.01e-05	0.00048
OPRD1	2.268	0.000646	0.0172
TRPC6	2.278	6.92e-06	0.000345
DCX	2.285	1.23e-05	0.000569
NECAB2	2.286	0.00176	0.0394
Panct2	2.291	5.74e-05	0.0022
GSG1L	2.294	1.38e-10	2.15e-08
RAP2B	2.294	1.5e-08	1.44e-06
CYP46A1	2.295	7.72e-13	1.71e-10
DRC1	2.297	9.05e-07	5.81e-05
PTGES3L	2.299	0.0014	0.0327
AGAP2	2.314	1.33e-13	3.4e-11
CACNB1	2.316	4.09e-10	5.82e-08
CCDC87	2.317	6.92e-05	0.00258
KCNA4	2.32	0.000741	0.0194
2900026A02Rik	2.322	7.92e-09	8.11e-07
CCK	2.323	3.04e-14	8.91e-12
CHST1	2.323	7.2e-10	9.75e-08
CACNB3	2.326	2.83e-14	8.45e-12
LAMC2	2.33	6.07e-07	4.1e-05
SH3RF3	2.333	2.82e-08	2.54e-06
PODN	2.339	0.000184	0.00598
GREM1	2.344	2.59e-06	0.000144
NCAN	2.347	1.34e-07	1.04e-05
FOXO6	2.349	9.96e-06	0.000474
C8orf34	2.352	2.15e-05	0.000917
SYNGAP1	2.352	3.29e-15	1.13e-12
PRICKLE2	2.357	9.37e-11	1.49e-08
LEFTY1	2.364	3.54e-05	0.00145
CALHM5	2.366	1.11e-06	6.93e-05
SPRN	2.368	1.81e-14	5.67e-12
PLD3	2.37	3.78e-09	4.19e-07
1110018N20Rik	2.374	2.48e-05	0.00105
WNT4	2.376	3.94e-07	2.79e-05
ARPP19	2.379	3.05e-16	1.32e-13
PTPN5	2.381	1.18e-06	7.33e-05
LY6H	2.384	4.8e-05	0.00189
C2CD4B	2.385	0.000789	0.0204
Pou3f1	2.388	1.93e-07	1.44e-05
SMOC2	2.391	5.86e-06	0.000299
FAM163B	2.394	3.45e-06	0.000187
FAM212B	2.395	4.86e-15	1.64e-12
HES5	2.396	1.54e-06	9.16e-05
METTL24	2.396	6.95e-05	0.00259
ALDH1B1	2.397	0.000697	0.0184
B130046B21Rik	2.398	0.000835	0.0215
NSMF	2.406	1.27e-13	3.27e-11
Acot5	2.411	7.13e-06	0.000353
ADGRD1	2.413	1.43e-05	0.000645
TMEM158	2.417	2.02e-12	4.17e-10
TMEM132B	2.424	8.29e-10	1.1e-07
TSHR	2.426	0.000138	0.00466
FAP	2.427	3.23e-05	0.00133
DAPK1	2.432	7.07e-08	5.83e-06
ARHGAP15	2.434	4.31e-08	3.7e-06
RASGEF1C	2.447	2.14e-09	2.52e-07
LMO4	2.449	6.19e-14	1.7e-11
PCDH8	2.449	0.000265	0.00815
VWA3A	2.449	0.00167	0.0379
MMD	2.45	3.76e-14	1.08e-11
SLC24A4	2.458	7.13e-07	4.71e-05
HOMER1	2.461	6.71e-16	2.76e-13
KCNH7	2.467	6.72e-10	9.14e-08
RASAL1	2.467	2.46e-12	4.99e-10
2810407A14Rik	2.468	9.01e-05	0.00324
M5C1000I18Rik	2.469	7.7e-07	5.05e-05
C2orf80	2.472	0.00142	0.0331
CACNG8	2.481	3.21e-10	4.62e-08
HTR2A	2.482	0.000443	0.0124
CAPSL	2.483	0.000291	0.00885
NPY	2.488	1.05e-13	2.73e-11
SYTL1	2.488	4.3e-06	0.000225
C2CD4A	2.49	0.00028	0.00856
1700001L05Rik	2.496	0.000985	0.0246
IL34	2.502	1.77e-07	1.34e-05
ARPP21	2.505	1.75e-17	9.95e-15
KLRG1	2.509	0.00231	0.0485
ADRA1D	2.51	2.81e-10	4.1e-08
GRHL1	2.511	1.87e-07	1.4e-05
MYO3B	2.518	0.00154	0.0353
STRA6	2.523	8.61e-06	0.000416
A830011K09Rik	2.53	0.00175	0.0392
ADAMTSL2	2.53	2.47e-05	0.00104
CAMK2N1	2.536	1.9e-18	1.27e-15
Miat	2.538	6.95e-09	7.26e-07
CLSPN	2.541	4.22e-06	0.000221
CFAP58	2.542	0.00134	0.0317
ANKRD33B	2.544	1.45e-13	3.69e-11
LRFN2	2.544	0.00192	0.0422
MYLK3	2.549	0.000306	0.00922
SERTM1	2.554	0.000409	0.0116
ATP2B4	2.566	1.57e-09	1.93e-07
Gm24993	2.566	0.000757	0.0196
TCFL5	2.566	8.09e-05	0.00295
GRM5	2.57	0.00016	0.00528
PDZRN3	2.572	1.4e-10	2.17e-08
DACT2	2.576	1.19e-07	9.39e-06
FST	2.577	8.66e-06	0.000418
PLXND1	2.577	1.94e-16	8.91e-14
EVC2	2.582	5.61e-09	5.97e-07
HMMR	2.586	4.38e-05	0.00174
HKDC1	2.591	5.47e-06	0.00646
Cdsn	2.593	4.21e-06	0.000221
RXRG	2.593	0.0013	0.031
VWA3B	2.594	0.00137	0.0322
BASP1	2.598	0.00107	0.0262
BAIAP2L2	2.607	0.00131	0.0311
NEU2	2.607	2.57e-07	1.88e-05
NPAS2	2.609	1.43e-11	2.62e-09
SCN5A	2.618	0.00217	0.0463
PTPN7	2.621	1.95e-05	0.000844
FAM81A	2.622	8.22e-17	4.18e-14
ADRB1	2.635	3.14e-12	6.25e-10
NPBWR1	2.636	0.000225	0.00711
CREG2	2.641	2.45e-05	0.00104
COL24A1	2.646	0.000499	0.0138
MYH3	2.651	1.19e-05	0.0108
PLK2	2.656	5.3e-17	2.74e-14
9330179D12Rik	2.657	0.000207	0.00662
SLC4A11	2.667	0.000133	0.00451
GCNT4	2.668	0.000924	0.0233
BCL11A	2.68	1.4e-14	4.5e-12
GNG7	2.682	3.78e-15	1.29e-12
C1orf94	2.685	7.58e-05	0.00279
CERS3	2.686	0.00228	0.0481
GUCY2C	2.693	0.00102	0.0253
LY6D	2.693	0.000263	0.00812
LTB4R2	2.697	0.00159	0.0362
OTX1	2.698	0.000791	0.0205
IL1RAPL2	2.7	0.00182	0.0404
ILDR2	2.704	1.53e-08	1.46e-06
LRRTM1	2.704	1.27e-08	1.25e-06
CX3CL1	2.711	8.92e-13	1.94e-10
TMEM72	2.718	1.33e-05	0.000608
Teddm2	2.724	4e-05	0.00161
PAMR1	2.73	2.29e-06	0.00013
SP8	2.73	6.09e-05	0.00232
EPHA4	2.736	2.92e-16	1.27e-13
KLF5	2.738	1.49e-05	0.00067
GRAMD2A	2.746	6.91e-06	0.000345
NGF	2.752	3.12e-06	0.00017
A830029E22Rik	2.758	0.000794	0.0205
Gm13337	2.762	8.98e-05	0.00323
WFDC2	2.762	0.000156	0.00518
LMO7	2.768	1.38e-16	6.69e-14
CCKBR	2.771	5.01e-05	0.00195
LINGO1	2.774	2.82e-15	9.83e-13
SYT17	2.774	3.7e-06	0.000197
4930447M23Rik	2.779	0.000467	0.0131
ACOT4	2.785	4.15e-05	0.00166
5730522E02Rik	2.786	6.51e-06	0.000326
CDCP1	2.786	0.00109	0.0266
RSPH6A	2.789	0.00119	0.0286
ZNF648	2.792	0.000258	0.00799
TRPC4	2.799	4.06e-09	4.47e-07
CHSY3	2.811	0.000513	0.0141
GRP	2.811	0.00181	0.0404
MCHR1	2.811	0.000406	0.0116
JSRP1	2.82	1.73e-06	0.000101
CHN1	2.823	1.71e-16	8.17e-14
TMEM121B	2.828	2.96e-17	1.62e-14
CFTR	2.829	0.000396	0.0114
FNDC7	2.831	0.00209	0.0451
CACNG3	2.841	3.39e-11	5.9e-09
SCNN1A	2.841	2.05e-05	0.000882
C2orf71	2.844	0.00109	0.0266
MPL	2.851	4.66e-05	0.00184
ZNF365	2.851	1.73e-15	6.38e-13
IGFBPL1	2.857	0.000145	0.00487
MATN2	2.857	2.07e-10	3.16e-08
GSX2	2.86	0.000166	0.00545
KLK8	2.861	3.88e-08	3.41e-06
OXTR	2.862	7.26e-06	0.000358
4833412C05Rik	2.867	0.00092	0.0232
HS3ST2	2.875	7.95e-06	0.000389
FANCD2	2.876	2.04e-06	0.000118
NECAB1	2.877	1.11e-07	8.79e-06
KCTD16	2.882	0.000176	0.00574
LOC102640985	2.883	7.45e-05	0.00275
ATP2C2	2.884	0.000591	0.0159
CELF5	2.886	3.06e-20	2.94e-17
C130026L21Rik	2.887	0.00167	0.0378
SYNPO	2.889	1.44e-20	1.48e-17
CHRM3	2.891	0.000145	0.00486
CHRNA5	2.896	0.00183	0.0408
KL	2.897	4.11e-08	3.56e-06
BLNK	2.898	2.87e-07	2.06e-05
KHDRBS3	2.903	4.66e-13	1.1e-10
SSTR2	2.905	0.00105	0.0259
2900055J20Rik	2.908	0.00226	0.0478
IL12A	2.91	9.32e-07	5.94e-05
Scd4	2.912	0.000937	0.0235
GPR26	2.917	1.32e-07	1.03e-05
SNCA	2.921	8.95e-16	3.49e-13
Gm11346	2.923	0.0016	0.0364
HTR6	2.935	4.67e-05	0.00185
IGFBP4	2.939	6.38e-15	2.12e-12
CLDN23	2.947	3.73e-05	0.00151
TMEM132D	2.96	1.28e-09	1.6e-07
B230216N24Rik	2.963	3.74e-05	0.00152
Htr5b	2.973	0.000348	0.0103
IGSF9	2.98	0.000233	0.00732
OVOS2	2.982	0.000142	0.00478
CLDN1	2.983	1.48e-07	1.14e-05
Fxyd2	2.984	1.77e-05	0.000777
TECTB	2.99	0.00104	0.0257
KCNK4	2.994	1.4e-06	8.45e-05
CCND2	2.997	1.12e-08	1.12e-06
ZDHHC23	2.999	3.81e-09	4.21e-07
GLT8D2	3	1.29e-09	1.6e-07
FOSB	3.004	4.83e-08	4.11e-06
ARHGAP25	3.005	8.08e-10	1.08e-07
Hrk	3.005	1.19e-15	4.56e-13
NPTX2	3.008	3.58e-06	0.000192
NPY1R	3.011	3.88e-07	2.75e-05
HPCA	3.015	7.76e-22	1.02e-18
TIAM2	3.016	7.64e-16	3.09e-13
STK32C	3.018	2.19e-06	0.000124
SCN3B	3.022	6.19e-05	0.00235
ICAM4	3.026	0.000139	0.0047
PAK6	3.033	0.000201	0.00647
VSIG2	3.033	4.19e-08	3.62e-06
HGF	3.036	0.00185	0.0411
HS3ST4	3.039	0.000838	0.0215
KCNS1	3.044	1.5e-06	9e-05
COBL	3.049	6.08e-06	0.000309
CNTNAP3	3.051	0.000168	0.0055
RIMBP2	3.061	1.68e-08	1.59e-06
PRR7	3.062	8.96e-09	9.01e-07
LCT	3.07	6.03e-07	4.08e-05
LOC102636563	3.072	5.19e-07	3.59e-05
ST6GAL2	3.083	2.13e-08	1.96e-06
WNT10B	3.086	0.00226	0.0477
NNMT	3.091	0.0021	0.0452
TRPV6	3.092	4.82e-07	3.37e-05
Sec1	3.098	0.000377	0.0109
FAM19A1	3.106	3.79e-06	0.000201
ANKRD22	3.111	0.00186	0.0412
ACKR2	3.118	5.04e-09	5.41e-07
PKP2	3.121	7.76e-10	1.04e-07
GPR83	3.126	6.26e-05	0.00237
EXTL1	3.128	3.02e-09	3.42e-07
SPINT1	3.137	1.28e-05	0.000591
NPY2R	3.139	7.8e-05	0.00286
DIO3	3.151	7.6e-05	0.0028
ARSJ	3.162	0.000185	0.006
Lmo3	3.166	1.16e-05	0.000543
KIAA1211L	3.173	3.23e-22	4.79e-19
TFCP2L1	3.177	1.22e-08	1.2e-06
KLHL40	3.179	1.07e-06	6.71e-05
RASGRP1	3.18	5.62e-24	1.13e-20
CPNE4	3.183	4.9e-05	0.00192
TKTL2	3.191	0.00021	0.0067
MOXD1	3.194	8.08e-10	1.08e-07
SYT5	3.194	5.45e-07	3.74e-05
ADAMTS13	3.195	1.18e-05	0.000548
ARHGAP33	3.195	9.05e-20	8.02e-17
DMRTA2	3.2	2.26e-09	2.62e-07
PDE2A	3.2	3.52e-23	6.01e-20
ST6GALNAC5	3.208	6.54e-09	6.85e-07
B230208B08Rik	3.215	0.00129	0.0307
TRIM71	3.22	1.14e-05	0.000533
RPE65	3.221	0.000584	0.0158
FRZB	3.222	4.75e-13	1.11e-10
4930447N08Rik	3.232	0.000891	0.0227
GBX1	3.236	0.0005	0.0138
Sorbs2os	3.239	1.27e-05	0.000587
2900052N01Rik	3.246	1.29e-05	0.000592
PLB1	3.255	3.65e-08	3.22e-06
SLC30A3	3.258	2.29e-12	4.68e-10
RUNX2	3.266	6.27e-07	4.21e-05
SNAI3	3.269	0.000175	0.00573
ANKK1	3.286	0.000512	0.0141
YPEL1	3.294	3.07e-15	1.06e-12
DKK3	3.296	3.26e-09	3.67e-07
Gm11855	3.299	0.00116	0.028
RSPO2	3.33	2.14e-08	1.97e-06
VEGFD	3.333	2.58e-05	0.00109
USP43	3.337	2.17e-09	2.54e-07
AK5	3.347	3.91e-12	7.67e-10
CLEC18B	3.35	7.4e-07	4.86e-05
DMRT3	3.353	0.000237	0.00742
9130017K11Rik	3.355	0.000105	0.00368
PCSK9	3.37	1.93e-09	2.32e-07
A330009N23Rik	3.382	2.28e-09	2.64e-07
OR4D1	3.39	0.000883	0.0225
CPNE6	3.394	3.06e-06	0.000167
SOSTDC1	3.398	0.000948	0.0238
RTL3	3.408	0.000407	0.0116
IQGAP2	3.422	4.92e-16	2.06e-13
DSP	3.425	7.3e-09	7.6e-07
1700025F24Rik	3.429	1.55e-05	0.000691
KCNG1	3.437	1.81e-05	0.000791
COX6A2	3.438	2.75e-09	3.15e-07
GRASP	3.441	1.95e-16	8.91e-14
WIPF3	3.442	3.68e-22	5.29e-19
XIRP2	3.442	0.0022	0.0468
Gm9916	3.443	0.00104	0.0256
MELK	3.446	1.58e-06	9.38e-05
CWH43	3.452	7.89e-07	5.13e-05
MYH1	3.458	7.64e-05	0.00281
NGEF	3.461	2.94e-12	5.89e-10
D430019H16Rik	3.464	5.23e-06	0.00027
PCDHGC5	3.464	5.02e-19	3.85e-16
LOC285556	3.471	5.41e-08	4.56e-06
Ptprv	3.488	0.000108	0.00375
EPOP	3.492	7.88e-16	3.16e-13
Gm27040	3.493	0.000158	0.00524
Gm42489	3.494	0.000314	0.00938
LZTS1	3.494	2.01e-14	6.26e-12
MAL2	3.495	6.61e-08	5.49e-06
WNT9A	3.504	6.55e-13	1.49e-10
1700086L19Rik	3.509	1.26e-10	1.98e-08
B230334C09Rik	3.512	2.68e-07	1.95e-05
MYH8	3.518	7.75e-06	0.000379
CNIH3	3.521	7.75e-07	5.07e-05
NETO1	3.523	1.1e-07	8.73e-06
mir-132	3.53	0.000318	0.0095
KCNG3	3.533	3.47e-05	0.00142
PKP1	3.544	9.55e-05	0.0034
SCUBE1	3.56	1.18e-18	8.14e-16
CATSPERZ	3.562	1.4e-11	2.57e-09
VILL	3.562	1.14e-05	0.000532
GLP2R	3.563	0.000514	0.0141
MYOM3	3.563	1.38e-08	1.34e-06
RGS4	3.579	1.09e-12	2.34e-10
KALRN	3.583	3.05e-31	1.28e-27
Chn1os3	3.589	1.68e-06	9.88e-05
SLC30A2	3.596	6.38e-08	5.33e-06
SYT16	3.602	2.6e-07	1.89e-05
SHISA7	3.603	1.45e-11	2.63e-09
Krt9	3.608	0.000343	0.0101
TMEM215	3.62	0.00154	0.0353
Gm43255	3.622	0.000218	0.00691
FYB2	3.626	9.17e-06	0.000439
Gm37176	3.63	0.000214	0.0068
KCNT2	3.646	6.05e-05	0.00231
LRRC7	3.651	8.66e-07	5.59e-05
RAD51AP2	3.653	8.82e-05	0.00319
METTL11B	3.655	1.62e-06	9.57e-05
KCNE2	3.667	2.38e-06	0.000134
CDKL4	3.668	2.56e-10	3.8e-08
FHL2	3.669	8.72e-11	1.41e-08
Gm6934	3.673	7.86e-05	0.00287
RAB40B	3.674	6.28e-13	1.44e-10
PRSS57	3.675	3.38e-07	2.41e-05
THEG	3.677	0.000117	0.00402
MEF2C	3.687	1.78e-32	9.1e-29
ALKAL2	3.693	6.7e-05	0.0025
AU022754	3.702	6.49e-06	0.000326
Mhrt	3.703	0.000793	0.0205
TCAP	3.704	1.25e-09	1.56e-07
VIP	3.704	1.67e-05	0.000738
MYO5B	3.705	5.47e-07	3.75e-05
NPAS4	3.724	5.06e-10	7.03e-08
RGS9	3.729	1.12e-05	0.000525
CAMKV	3.738	7.33e-08	6.02e-06
KRT77	3.739	0.000421	0.0119
WNT10A	3.761	6.36e-07	4.25e-05
D930019O06Rik	3.801	5.3e-08	4.48e-06
CLDN22	3.803	4.42e-06	0.00023
GRIN2B	3.803	7.35e-14	1.99e-11
AKAP5	3.824	1.38e-19	1.18e-16
MFRP	3.83	3.55e-08	0.000126
C3orf80	3.832	7.15e-06	0.000353
RGS13	3.832	2.11e-05	0.000904
CHIA	3.836	2.16e-06	0.000123
KCNQ5	3.845	1.39e-06	8.44e-05
MLIP	3.85	5.09e-20	4.59e-17
PTGS2	3.85	8.8e-12	1.68e-09
STUM	3.85	2.85e-19	2.26e-16
CA12	3.878	2.87e-16	1.26e-13
ALOX12B	3.891	1.33e-07	1.03e-05
DLGAP2	3.9	8.96e-10	1.17e-07
CHRM4	3.905	7.58e-16	3.09e-13
ATP6V1C2	3.927	5.2e-07	3.59e-05
KCNH3	3.937	5.26e-30	2.02e-26
CPNE7	3.945	7.23e-05	0.00268
LGALS12	3.95	0.000156	0.00518
HTR3A	3.956	0.000119	0.00409
BCL11B	3.957	4.63e-06	0.00024
ACTN2	3.971	1.53e-14	4.86e-12
ENC1	3.974	4.19e-09	4.59e-07
HPCAL4	3.976	1.06e-16	5.21e-14
PIF1	3.99	0.000123	0.0042
MYH4	3.999	0.000214	0.00681
SHISAL2B	3.999	3.36e-05	0.00138
DAZ2	4.003	1.38e-12	2.89e-10
Gm37671	4.005	0.0022	0.0468
MET	4.005	2.13e-09	2.51e-07
VTCN1	4.019	0.000176	0.00574
GJA3	4.024	0.00202	0.0439
NR2E1	4.028	9.05e-05	0.00325
SP9	4.044	2.25e-07	1.66e-05
NOV	4.046	2.28e-17	1.28e-14
TNFRSF25	4.049	1.43e-08	1.39e-06
DGAT2L6	4.053	0.00189	0.0417
TNFAIP8L3	4.061	3.73e-06	0.000198
TAC3	4.066	1.72e-06	0.000101
MPPED1	4.067	2.79e-10	4.08e-08
A830019L24Rik	4.088	0.00055	0.015
LHX2	4.088	4.01e-06	0.000212
SSTR4	4.107	1.52e-08	1.45e-06
WNT2	4.129	1.05e-06	6.63e-05
CACNG6	4.131	2.79e-06	0.000155
LIPG	4.136	1.23e-09	1.55e-07
KCNIP2	4.138	3.34e-12	6.57e-10
MYL4	4.14	2.53e-13	6.18e-11
CCDC110	4.155	3.67e-06	0.000196
Gm26974	4.172	2.37e-06	0.000134
TGM3	4.174	2.02e-13	5e-11
ALLC	4.182	7.97e-06	0.000389
5330439A09Rik	4.194	0.00103	0.0255
4931440F15Rik	4.198	2.12e-08	1.96e-06
C8orf46	4.201	5.32e-21	5.98e-18
MYL1	4.219	5.79e-06	0.000296
Gm29100	4.223	1.53e-05	0.000681
CAMK2A	4.239	4.79e-26	1.23e-22
4933440N22Rik	4.254	0.000818	0.0211
ERFE	4.254	0.000818	0.0211
Zfp960/Zfp97	4.254	1.21e-06	7.47e-05
CD6	4.256	9.2e-07	5.88e-05
RPRM	4.26	5.07e-11	8.49e-09
TMPRSS11A	4.286	3.11e-05	0.00129
KRT15	4.289	1.44e-05	0.035
4930467D21Rik	4.29	3.07e-06	0.000167
VAX1	4.312	4.09e-05	0.00164
PDYN	4.352	1.82e-07	1.37e-05
KCNH4	4.36	1.72e-16	8.17e-14
AI115009	4.368	8.53e-10	1.12e-07
LPL	4.371	1.03e-13	2.7e-11
SLC9A4	4.375	1.27e-12	2.68e-10
Gm42456	4.39	0.000383	0.011
Dbpht2	4.391	1.96e-19	1.64e-16
NHLH1	4.409	6.56e-08	5.46e-06
Gucy2g	4.414	1.87e-06	0.000109
Gm43327	4.445	2.59e-06	0.000144
TMPRSS4	4.45	0.000304	0.00918
PDE1A	4.468	1.6e-11	2.88e-09
EGR2	4.473	3.92e-08	3.43e-06
CPLX3	4.488	1.12e-10	1.76e-08
BAIAP2L1	4.492	1.73e-05	0.00076
A830031A19Rik	4.498	2.05e-06	0.000118
RPRML	4.519	1.59e-27	4.67e-24
EFCAB6	4.549	4.59e-11	7.75e-09
PLEKHS1	4.56	7.36e-07	4.84e-05
NEURL1B	4.588	2.78e-12	5.6e-10
RIN1	4.6	1.1e-32	7.23e-29
Gm27004	4.625	7.56e-06	0.000371
GPR6	4.632	1.8e-11	3.22e-09
MAS1	4.641	2.61e-16	1.17e-13
NAA11	4.655	0.000297	0.009
KCNF1	4.673	2.76e-15	9.69e-13
IDO1	4.692	6.42e-10	8.77e-08
Spata31d1b	4.703	0.000272	0.00833
RGSL1	4.705	4.97e-07	3.47e-05
Nrgn	4.717	7.42e-08	6.08e-06
Frmpd1os	4.749	0.000133	0.00453
DSC3	4.754	2.01e-05	0.0464
GDA	4.759	4.86e-08	4.13e-06
ISLR2	4.77	1.64e-15	6.21e-13
CCDC129	4.772	8.58e-09	8.65e-07
NKX3-1	4.81	5.34e-09	5.7e-07
CD7	4.826	6.08e-07	4.1e-05
NEUROD6	4.835	1.06e-37	1.22e-33
DDIT4L	4.842	1.15e-22	1.83e-19
ADORA2A	4.85	3.55e-33	2.73e-29
Gm26580	4.854	8.21e-09	8.37e-07
1700007P06Rik	4.857	9.66e-08	7.77e-06
FOLR1	4.896	5.69e-09	4.37e-05
ANKRD63	4.898	4.02e-06	0.000213
Myhas	4.958	6.54e-05	0.00246
CTXN1	4.977	2.73e-12	5.52e-10
SPINK8	4.998	6.15e-14	1.7e-11
FGF16	5.001	4.24e-08	3.66e-06
BMP3	5.013	5.22e-08	4.42e-06
ZAR1L	5.015	1.85e-08	1.73e-06
CORT	5.042	4.58e-14	1.31e-11
PTK2B	5.049	1.73e-35	1.59e-31
STX1A	5.05	2.73e-14	8.26e-12
KRT73	5.067	5.78e-09	6.08e-07
AF366264 (includes others)	5.116	4.23e-05	0.00169
ANO2	5.118	5.34e-09	5.7e-07
RXFP1	5.149	1.25e-22	1.91e-19
RASL10A	5.181	2.65e-14	8.08e-12
CD4	5.202	3.31e-18	2.09e-15
1600029O15Rik	5.291	8.28e-09	8.42e-07
SATB2	5.293	2.02e-38	3.11e-34
TMCO5A	5.295	6.2e-12	1.2e-09
AVP	5.304	4.5e-05	0.00178
DKKL1	5.305	1.13e-18	7.98e-16
LYZL4	5.305	2.13e-06	0.000122
DRD1	5.316	2.01e-12	4.17e-10
H60b/H60c	5.36	1.35e-06	8.19e-05
4921539H07Rik	5.365	8.09e-13	1.78e-10
ZNF831	5.37	2.25e-12	4.61e-10
PSRC1	5.422	3.05e-21	3.6e-18
THBS4	5.445	8.86e-17	4.39e-14
SCN10A	5.565	8.63e-05	0.00313
ASCL5	5.573	2.87e-06	0.000158
SLC23A3	5.577	2.11e-09	2.5e-07
A630023P12Rik	5.607	2.78e-07	2.01e-05
C030018K13Rik	5.614	8.15e-11	1.33e-08
RTN4RL2	5.625	1.51e-13	3.83e-11
ROBO3	5.669	2.22e-19	1.83e-16
EGR3	5.673	8.26e-17	4.18e-14
LRRC10B	5.73	1.94e-16	8.91e-14
DTL	5.791	1.29e-19	1.13e-16
WNT1	5.815	4.9e-08	4.16e-06
ICAM5	5.826	1.68e-18	1.14e-15
2010109I03Rik	5.848	0.00223	0.0473
Gm43489	5.86	0.00205	0.0446
KCNJ4	5.864	2.4e-19	1.94e-16
SHOX2	5.864	1.29e-06	0.0148
TPSG1	5.929	0.00206	0.0446
Trbc2	5.937	3.26e-11	5.01e-07
LHX6	5.949	1.73e-17	9.95e-15
Trbj2-2	5.964	0.00142	0.033
LOC101056001	6.002	2.1e-11	3.74e-09
KRT12	6.009	4.53e-11	7.71e-09
AC087559.2	6.013	0.00227	0.0479
Gm26677	6.013	0.00227	0.0479
A330069K06Rik	6.029	0.00129	0.0308
DLX2	6.031	2.93e-21	3.55e-18
TTR	6.051	8.72e-57	2.01e-52
HELT	6.061	0.00104	0.0257
BC051537	6.072	0.00115	0.0278
Gm37567	6.072	0.00115	0.0278
KCNV1	6.083	8.42e-16	3.32e-13
Gm2566	6.085	0.00199	0.0434
A730018C14Rik	6.095	0.00137	0.0322
IL36RN	6.095	0.00137	0.0322
PRR32	6.106	3.94e-07	0.00165
DLX1	6.108	6.8e-18	4.18e-15
Nxf7	6.114	7.75e-07	5.07e-05
IL17B	6.132	0.000733	0.0192
CHRM1	6.147	2.67e-18	1.74e-15
A830009L08Rik	6.155	7.16e-21	7.85e-18
Gm19088	6.163	0.000651	0.0173
DUPD1	6.229	0.000539	0.0147
ZPLD1	6.239	0.000444	0.0125
IGFN1	6.243	2.91e-14	8.61e-12
RGS14	6.249	1.72e-31	7.93e-28
2310015D24Rik	6.25	0.000939	0.0235
DLX6	6.258	2.84e-14	8.45e-12
LOC102632465	6.311	0.000404	0.0115
Plxna4os2	6.311	0.000404	0.0115
LEFTY2	6.329	6.74e-11	1.1e-08
Mir1900	6.346	5.98e-10	8.23e-08
PNLIP	6.39	3.88e-10	5.55e-08
SLC26A4	6.466	2.69e-20	2.64e-17
MEI1	6.495	1.93e-13	4.84e-11
Prss1 (includes others)	6.515	0.00015	0.005
3110039M20Rik	6.532	1.8e-15	6.57e-13
Gm42707	6.532	0.000154	0.00513
ARX	6.555	1.62e-27	4.67e-24
WT1	6.569	0.000535	0.0146
GPR88	6.579	4.47e-24	9.36e-21
9130024F11Rik	6.612	2.21e-29	7.28e-26
DDN	6.629	3.06e-19	2.39e-16
Dsg1c	6.645	0.000161	0.00531
NTN5	6.662	1.46e-17	8.54e-15
Gm42864	6.67	2.75e-14	8.29e-12
CRYM	6.686	5.97e-19	4.44e-16
KLF14	6.702	4.84e-05	0.0019
MYH2	6.728	2.25e-11	3.99e-09
Olfr550	6.763	0.000351	0.0103
CACNG1	6.769	4.72e-05	0.00186
FOXE1	6.858	7.05e-05	0.0413
VRTN	6.869	0.000193	0.00624
LIPM	6.876	0.000272	0.00833
1700048F04Rik	6.9	1.96e-05	0.000849
9130227L01Rik	6.923	3.77e-05	0.0283
TRPM1	6.959	1.24e-05	0.000573
ABRA	6.994	3.77e-05	0.00152
EMX1	6.998	7.51e-30	2.66e-26
Igbp1b	7.085	1.86e-05	0.000808
SH3RF2	7.112	3.13e-23	5.68e-20
OVOL2	7.122	1.27e-21	1.58e-18
PNMT	7.133	4.39e-06	0.000229
Dlx6os1	7.178	2.39e-23	4.6e-20
FOXG1	7.221	4.13e-20	3.88e-17
TBR1	7.227	6.4e-61	2.95e-56
OTOGL	7.249	6.41e-05	0.00242
A4GNT	7.263	1.38e-05	0.000628
INS	7.271	2.8e-06	0.000155
FERMT1	7.413	1.55e-07	0.00716
SLC44A4	7.479	7.78e-07	5.08e-05
5330416C01Rik	7.535	3.89e-15	1.32e-12
FEZF2	7.594	3.57e-17	1.89e-14
C7	7.648	1.57e-07	1.2e-05
Gja6	7.666	1.78e-07	1.35e-05
AI606473	7.681	2.32e-05	0.000986
DLX5	7.694	3.21e-23	5.68e-20
Gm4081	7.744	8.39e-08	6.81e-06
Gm42865	7.848	9.72e-08	7.8e-06
Ptgs2os	8.35	2.21e-09	2.57e-07
CLCNKB	8.963	5.85e-12	1.13e-09
Gm13394	9.103	3.01e-37	1.39e-32
DMRT2	9.23	1.03e-11	1.94e-09
LHX8	9.323	2.4e-10	3.59e-08
Gm43517	9.507	5.68e-14	1.59e-11
NKX2-1	9.773	7.07e-15	2.33e-12
AKR1C3	9.919	3.36e-17	1.82e-14
Symbol	Expr Log Ratio	p-value	FDR
Gm13754	7.24	2.94e-06	0.000162
Gm13944	-5.837	9.3e-13	2e-10
