# Supplementary material for: Fluorescent Light Incites a Conserved Immune and Inflammatory Genetic Response within Vertebrate Organs (Danio rerio, Oryzias latipes and Mus musculus)
Source: Genes (Basel). 2019 Apr 3;10(4):271. doi: 10.3390/genes10040271 (PMC6523474; doi:10.3390/genes10040271)
Supplement: Supplementary file 1 [file genes-10-00271-s001.zip › Genes_Supp_Mat_Sub/Table S4A_Zebrafish_Brain.xlsx]

## Sheet: Sheet0
Symbol	Expr Fold Change	p-value	FDR
PTPRN	1223.95	2.07e-13	1.19e-09
RBM22	861.457	8.51e-06	0.00557
ANXA11	745.569	2.34e-07	0.000307
DENND4B	733.356	2.06e-06	0.00185
QKI	711.742	3.07e-06	0.00236
MRI1	608.779	1.69e-06	0.00157
CYGB	524.748	1.14e-09	2.9e-06
FDPS	509.722	2.54e-06	0.00202
FAT4	508.642	8.13e-06	0.00547
SKIL	488.376	9.77e-07	0.000986
CAMSAP2	476.165	0.000115	0.0446
ATR	332.013	6.22e-05	0.0272
RAP1	320.034	1.75e-05	0.0104
EIF2S3	306.629	3.63e-09	7.32e-06
LPP	277.898	3.45e-05	0.0178
PDXK	277.716	2.27e-06	0.00193
SH3RF3	257.537	2.39e-06	0.002
DPM3	248.985	2.01e-08	3.25e-05
DHX57	245.244	1.55e-08	2.59e-05
RBM11	244.938	4.63e-07	0.000547
EED	240.942	1.76e-06	0.00161
TACO1	130.102	2.08e-07	0.000289
ZNF410	95.122	4.77e-13	1.65e-09
SLC16A9	64.196	7.29e-05	0.0307
MIER1	35.788	0.000122	0.0469
KAT5	33.752	2.14e-06	0.00189
MMP13	30.049	2.66e-08	4.15e-05
B2M	29.214	1.58e-10	4.77e-07
CAMK1G	18.176	9.67e-08	0.000144
WDR76	13.538	4.46e-05	0.0219
GAD1	13.232	1.03e-05	0.00656
TM9SF4	12.836	3.37e-06	0.00255
DNAJB11	12.408	7.59e-05	0.0317
CMTM6	7.863	1.18e-05	0.00726
MGLL	2.882	4.67e-15	1.13e-10
RPS5	2.659	2.26e-05	0.0127
DHRS12	2.629	5.09e-05	0.0242
CRY2	2.613	5.92e-06	0.0041
PP1	2.284	5.5e-05	0.0249
ABCC4	2.249	1.68e-06	0.00157
SCG5	2.062	2.53e-05	0.0139
NPTN	-2.789	6.21e-07	0.000699
FLNB	-4.25	4.01e-15	1.13e-10
RORA	-5.113	7.56e-09	1.36e-05
AMPAR	-5.14	8.46e-15	1.37e-10
VDCC	-7.046	3.46e-09	7.28e-06
NCAM1	-9.501	3.07e-11	1.14e-07
IP3R	-15.309	8.38e-06	0.00556
HPRT1	-17.774	3.11e-07	0.000388
OLA1	-22.773	3.92e-07	0.000475
MATN4	-39.58	9.54e-07	0.000983
GTF2F1	-49.515	2.65e-11	1.07e-07
MST1R	-78.665	2.87e-05	0.0153
PCDHGC4	-82.166	7.47e-11	2.41e-07
SKAP1	-87.893	6.45e-11	2.23e-07
CDC27	-249.209	8.25e-10	2.22e-06
ARHGAP35	-265.951	2.14e-10	6.09e-07
TXNRD2	-288.01	3.77e-06	0.00277
GATA2	-302.717	8.56e-05	0.0346
RSK	-323.392	3.13e-07	0.000388
MLLT10	-369.035	4.84e-14	3.9e-10
RAF	-399.588	9.79e-08	0.000144
TAOK2	-403.478	5e-07	0.000577
FLNA	-403.657	9.57e-09	1.66e-05
BCAS3	-442.635	7.08e-05	0.0301
CELF1	-453.769	4.37e-09	8.48e-06
RPL37	-458.486	4.81e-06	0.00348
ZCCHC10	-465.333	0.000136	0.0398
RAPGEF3	-479.045	4.84e-05	0.0232
CSRP1	-494.957	2.24e-09	5.42e-06
CRYZ	-527.188	6.74e-05	0.0289
PIGQ	-738.719	1.81e-05	0.0106
LMO7	-886.528	4.48e-05	0.0219
RFNG	-909.471	8.83e-05	0.0351
CNNM4	-973.329	3.44e-06	0.00256
CBP	-1176.19	1.14e-06	0.00112
PIP4P1	-1268.24	5.15e-05	0.0242
JADE3	-2953.05	8.42e-05	0.0345
Symbol	Expr Fold Change	p-value	FDR
skilb	488.376	4.13109e-06	0.00951558
CAMSAP2 (1 of 2)	476.165	8.6356e-06	0.0143474
si:ch211-209l18.2	301.938	2.15504e-06	0.0068151
TACO1 (2 of 2)	130.102	2.13149e-06	0.0068151
slc16a9b	64.1964	7.19364e-06	0.0143474
ENSDARG00000105265	15.4589	1.18211e-05	0.0162535
ENSDARG00000068372	11.1434	9.07374e-06	0.0143474
zgc:113263	7.00244	2.99388e-05	0.036154
ENSDARG00000101479	6.96165	3.17357e-06	0.00836342
CT956064.3	2.39653	3.07993e-06	0.00836342
ENSDARG00000100035	-6.66371	9.86548e-11	3.11986e-06
ENSDARG00000068493	-8.37213	9.04368e-06	0.0143474
zgc:55558	-325.774	4.13028e-05	0.0466486
taok2b	-403.478	1.10056e-05	0.01582
CU638740.1	-482.86	6.45731e-07	0.00340344
si:dkey-96n2.1	-910.999	3.08676e-05	0.036154
