# Supplementary material for: Fluorescent Light Incites a Conserved Immune and Inflammatory Genetic Response within Vertebrate Organs (Danio rerio, Oryzias latipes and Mus musculus)
Source: Genes (Basel). 2019 Apr 3;10(4):271. doi: 10.3390/genes10040271 (PMC6523474; doi:10.3390/genes10040271)
Supplement: Supplementary file 1 [file genes-10-00271-s001.zip › Genes_Supp_Mat_Sub/Table S5B_Medaka_Liver.xlsx]

## Sheet: Sheet0
Symbol	Expr Log Ratio	p-value	FDR
FAM46D	11.136	1.67e-32	7.96e-30
ZNF683	10.172	1.41e-27	4.37e-25
SDS	9.532	1.43e-36	1.09e-33
TRIM47	9.441	1.02e-17	1.05e-15
COL8A1	9.103	9.41e-17	8.19e-15
RTN4RL2	9.081	1.49e-29	5.65e-27
MMP12	8.064	1.92e-46	3.27e-43
CUZD1	7.842	1.15e-45	1.68e-42
GAL3ST1	7.796	1.81e-36	1.32e-33
DCHS2	7.753	1.59e-07	2.63e-06
GPR149	7.569	2.49e-06	3.06e-05
ZMYND10	7.488	2.26e-08	4.51e-07
AMPH	7.44	2.75e-15	1.92e-13
QRICH2	7.43	9.18e-07	1.27e-05
IGFBP1	7.403	3.9e-66	4.62e-62
MATN1	7.351	1.32e-07	2.22e-06
ALX4	7.076	1.46e-06	1.9e-05
RBM46	6.982	2.59e-07	4.06e-06
TMEM63C	6.928	5.07e-32	2.26e-29
IL1B	6.911	1.99e-22	3.61e-20
FOSL1	6.873	4.85e-49	1.1e-45
CD200	6.863	0.00792	0.0328
BPIFC	6.814	1.11e-15	8.23e-14
DIRAS1	6.716	1.16e-19	1.59e-17
CCDC3	6.661	4.11e-05	0.000363
ABHD8	6.586	1.51e-05	0.00015
TIMP2	6.58	1.98e-41	1.93e-38
GPR176	6.529	0.000637	0.00396
TAS1R3	6.511	2.07e-09	5.23e-08
LRTOMT	6.421	4.34e-05	0.000381
PPP2R2C	6.418	8.32e-19	1.01e-16
FRRS1	6.415	4.17e-10	1.21e-08
FIBIN	6.392	2e-33	1.02e-30
CPM	6.391	2.99e-18	3.36e-16
MAPK10	6.333	4.96e-14	2.85e-12
ZC3H12B	6.274	4.79e-05	0.000415
FNDC5	6.261	1.41e-05	0.000141
SLC16A6	6.242	1.33e-52	3.89e-49
NPPC	6.151	1.1e-12	5.17e-11
POLR3G	6.1	6.55e-07	9.35e-06
PDE6H	6.092	0.000662	0.00409
PNMT	6.053	2.04e-05	0.000195
FYB1	5.961	8.78e-05	0.000702
ALOX5	5.942	0.000332	0.00223
APOA4	5.931	4.14e-12	1.8e-10
HCK	5.926	4.47e-22	7.63e-20
LOXL3	5.907	0.00521	0.0232
DUSP5	5.905	2.71e-26	7.92e-24
SLC9A5	5.894	0.00011	0.000855
USH1G	5.755	0.000729	0.00443
ALDH3A1	5.733	1.06e-16	9.06e-15
ASS1	5.696	4.44e-50	1.13e-46
WISP2	5.688	4.27e-18	4.62e-16
EN2	5.567	0.00134	0.00742
GNAT2	5.563	0.0118	0.0458
GNAT1	5.516	0.00675	0.0288
DRD5	5.5	0.00108	0.00618
TRPM1	5.499	3.87e-18	4.23e-16
CACNA2D1	5.463	0.0122	0.047
SLC23A2	5.463	1.64e-46	3.04e-43
ODC1	5.454	4.92e-41	4.58e-38
PPEF2	5.431	0.00137	0.00754
AURKA	5.41	1.65e-13	8.7e-12
RASL10A	5.397	0.00277	0.0136
CDCA7	5.388	1.44e-41	1.55e-38
PROM2	5.38	2.96e-13	1.5e-11
OPRK1	5.366	2.29e-08	4.55e-07
SMOX	5.364	5.84e-45	7.96e-42
DIO3	5.358	1.78e-20	2.65e-18
IQSEC3	5.35	0.0086	0.0352
C5AR1	5.337	5.15e-07	7.51e-06
KCNIP3	5.23	1.36e-08	2.85e-07
CLDN5	5.185	3.33e-46	5.24e-43
TMX3	5.185	3.82e-09	9.04e-08
RGL3	5.182	0.00668	0.0286
SAG	5.162	1.87e-08	3.79e-07
BACH1	5.161	1.32e-32	6.41e-30
DMC1	5.153	0.00605	0.0263
MAFB	5.144	2.41e-12	1.07e-10
PARP6	5.128	0.00671	0.0287
PRDM1	5.125	5.4e-07	7.84e-06
PCDH15	5.083	0.00527	0.0234
CAPN12	5.072	1.13e-06	1.52e-05
MOGAT2	5.042	0.00417	0.0193
TLR5	5.034	1.11e-22	2.08e-20
PLIN2	5.005	9.84e-36	6.29e-33
ANXA13	5.003	2.17e-05	0.000206
EOMES	4.995	3.48e-06	4.14e-05
APOLD1	4.917	4.9e-05	0.000423
MCM4	4.913	1.69e-41	1.73e-38
HORMAD1	4.912	2.28e-10	6.88e-09
WEE1	4.878	1.05e-42	1.34e-39
ARG2	4.849	1.3e-21	2.12e-19
MT-ND3	4.846	0.0112	0.0439
GPR37L1	4.834	0.0099	0.0397
TNFAIP2	4.797	1.91e-15	1.37e-13
UGT1A2P	4.778	7.96e-12	3.28e-10
TNFRSF9	4.766	4.26e-07	6.34e-06
DCLK3	4.725	7.38e-05	0.000602
GDPGP1	4.716	1.01e-11	4.06e-10
ADCY1	4.695	1.12e-07	1.92e-06
PDC	4.694	7.71e-13	3.72e-11
IL12RB2	4.689	6.36e-09	1.44e-07
RRAD	4.679	5.54e-14	3.16e-12
RGS16	4.671	1.36e-09	3.6e-08
ARRDC3	4.653	1.44e-39	1.18e-36
PFKFB3	4.631	2.8e-36	1.97e-33
SLC16A9	4.595	2.3e-20	3.41e-18
MMP9	4.527	4.22e-06	4.89e-05
DENND1C	4.521	3.94e-15	2.65e-13
CDH16	4.517	7.26e-08	1.3e-06
LAYN	4.495	4.94e-10	1.42e-08
SLC43A2	4.483	2.48e-15	1.74e-13
HP	4.481	2.66e-35	1.56e-32
JUNB	4.471	3.96e-26	1.1e-23
TAPBPL	4.471	8.35e-10	2.31e-08
ATF3	4.461	3.43e-18	3.77e-16
IRF8	4.429	0.000181	0.00132
MGAT4C	4.429	0.000154	0.00114
KCNAB3	4.427	6.93e-09	1.55e-07
HCN3	4.404	0.000343	0.0023
VSIG8	4.389	8.03e-25	1.91e-22
LOC102724788/PRODH	4.35	6.42e-18	6.8e-16
RUNX3	4.338	0.000189	0.00137
BBOX1	4.333	1.99e-23	4.24e-21
LRP8	4.331	1.24e-05	0.000127
THSD4	4.246	5.11e-05	0.000439
FOSB	4.24	0.00106	0.00609
EMID1	4.223	1.86e-14	1.13e-12
RGS5	4.206	9.41e-05	0.000744
SLC3A2	4.199	1.06e-14	6.66e-13
CXCL14	4.193	1.24e-05	0.000127
ELOVL1	4.175	1.07e-22	2.02e-20
SUGCT	4.173	0.000752	0.00455
GOT1	4.145	3.06e-17	2.91e-15
MMP20	4.117	0.00849	0.0348
C1QL3	4.09	3.92e-05	0.000348
ADRA2B	4.078	0.00596	0.0259
FOXG1	4.071	6.9e-06	7.59e-05
KLB	4.055	9.9e-07	1.36e-05
ISG15	4.054	2.69e-06	3.28e-05
ANKK1	4.05	3.69e-08	7.03e-07
LEPR	4.028	4.45e-14	2.6e-12
ITGA8	4.02	2.61e-08	5.13e-07
NRXN2	4.013	5.52e-08	1.01e-06
SEPT5	4.01	2.64e-06	3.22e-05
PRICKLE2	3.982	0.00101	0.00587
HGFAC	3.98	0.000266	0.00185
PKHD1L1	3.972	8.79e-07	1.22e-05
ARHGEF5	3.943	1.03e-15	7.72e-14
BEST3	3.918	2.36e-07	3.72e-06
MYC	3.916	6.47e-13	3.17e-11
MAP3K8	3.905	3.83e-11	1.37e-09
PTP4A2	3.891	1.33e-31	5.65e-29
SPEF2	3.884	5.73e-07	8.28e-06
JMY	3.872	1.01e-12	4.76e-11
DTNA	3.866	0.00116	0.00658
BMP3	3.862	0.000274	0.0019
CRYBB3	3.862	0.00199	0.0103
AGT	3.858	8.37e-30	3.42e-27
TLR2	3.854	0.00312	0.015
TPD52L3	3.834	2.66e-05	0.000246
TREH	3.833	0.000523	0.00335
RIMKLA	3.823	5.21e-09	1.2e-07
ATP1B3	3.815	3.81e-16	3.05e-14
P2RY6	3.8	0.000291	0.00199
LPCAT4	3.794	0.00409	0.0189
CASP12	3.785	4.57e-23	9.17e-21
BICC1	3.775	0.0117	0.0454
ALOX5AP	3.774	0.000451	0.00294
KIAA0513	3.762	7.92e-28	2.61e-25
PHKG1	3.758	3.51e-06	4.16e-05
FHOD1	3.755	2.65e-26	7.92e-24
C1orf106	3.737	5.88e-12	2.47e-10
GALNT6	3.716	2.91e-08	5.65e-07
PLD1	3.716	3.05e-07	4.7e-06
SLC29A2	3.712	1.17e-11	4.64e-10
ADAM8	3.677	3.74e-22	6.48e-20
SHISA7	3.677	0.00967	0.0389
XYLT1	3.676	0.000116	0.000889
ABCG1	3.671	4.56e-14	2.65e-12
SLC44A4	3.669	1.03e-07	1.79e-06
AIPL1	3.653	6.29e-13	3.08e-11
FAM161A	3.653	2.62e-05	0.000243
TNFRSF21	3.653	2.12e-22	3.81e-20
GADD45G	3.645	1.15e-09	3.09e-08
LMNA	3.638	7.09e-19	8.79e-17
SAT1	3.623	1.17e-29	4.71e-27
TIMM44	3.618	1.26e-14	7.81e-13
GLMN	3.607	0.00605	0.0263
NINJ1	3.595	1.44e-20	2.18e-18
PPP2CA	3.579	1.58e-24	3.66e-22
IFI6	3.574	7.9e-19	9.68e-17
LPAR3	3.573	6.08e-15	3.93e-13
PITPNB	3.548	7.49e-22	1.25e-19
SLC7A14	3.544	0.000461	0.00299
RASSF2	3.522	3.82e-26	1.07e-23
RND3	3.521	5.52e-18	5.89e-16
SLC7A11	3.517	8.08e-05	0.000654
SLC4A7	3.503	2.68e-08	5.25e-07
FBXO4	3.501	1.5e-25	3.89e-23
GDF5	3.498	0.000173	0.00127
COQ10A	3.487	1.27e-15	9.28e-14
KCNH7	3.481	0.00969	0.039
TP53I13	3.479	1.68e-08	3.47e-07
DHRS12	3.47	1.1e-28	3.83e-26
ACTB	3.466	9.53e-17	8.26e-15
PRKG1	3.463	1.16e-07	1.98e-06
HTRA2	3.462	2.85e-29	1.02e-26
ITGB3	3.462	4.04e-11	1.43e-09
SLC51A	3.462	6.55e-06	7.25e-05
C19orf12	3.445	2.44e-24	5.49e-22
FAM84A	3.445	0.00479	0.0216
PDE4B	3.431	1.19e-18	1.42e-16
ADPRM	3.428	3.72e-12	1.63e-10
GIMAP8	3.426	4.08e-07	6.11e-06
SERPINE1	3.426	1.2e-05	0.000123
SNX10	3.426	0.00402	0.0187
DDIT4L	3.422	5.04e-06	5.7e-05
GUCY2F	3.415	0.00987	0.0396
GOLT1B	3.413	1.28e-13	6.87e-12
MFSD9	3.375	0.000116	0.000893
CRYBB1	3.365	0.00766	0.0319
PRSS23	3.363	1.33e-06	1.75e-05
SLC25A35	3.353	6.8e-06	7.49e-05
ADAMTS9	3.346	2.33e-10	7.01e-09
F3	3.333	2.07e-08	4.15e-07
GLS	3.33	2.5e-18	2.84e-16
SLC7A5	3.325	1.95e-07	3.15e-06
DCLRE1A	3.324	3.09e-19	3.98e-17
PACSIN1	3.322	0.00202	0.0104
IKZF3	3.321	2.37e-08	4.7e-07
TMC6	3.309	1.04e-08	2.23e-07
ANKRD34B	3.298	2.13e-07	3.4e-06
ACTRT3	3.294	0.00725	0.0305
WDR45	3.286	4.7e-23	9.25e-21
GNPNAT1	3.284	3.02e-23	6.24e-21
GRK4	3.284	3.96e-08	7.49e-07
DEPDC7	3.278	0.00216	0.011
OLFM4	3.272	9.04e-07	1.25e-05
CC2D2A	3.266	0.00447	0.0204
MIDN	3.258	3.59e-09	8.54e-08
TCF7	3.257	1.7e-08	3.5e-07
NFIL3	3.25	5.74e-10	1.63e-08
SLC48A1	3.233	9.96e-05	0.000781
ASTL	3.23	1.36e-10	4.3e-09
CHCHD4P4	3.228	0.000174	0.00127
PNP	3.213	5.83e-09	1.33e-07
SLC12A6	3.21	5.66e-25	1.36e-22
FBLN7	3.209	0.00882	0.036
ABCC4	3.202	7.19e-16	5.55e-14
APBA1	3.193	0.00264	0.013
EFEMP1	3.192	5.51e-12	2.33e-10
TMEM41B	3.189	1.35e-21	2.19e-19
TCIM	3.184	3.46e-09	8.26e-08
IL1R2	3.18	5.33e-17	4.87e-15
ZFAND5	3.179	4.57e-05	0.000398
NOXA1	3.167	9.02e-08	1.58e-06
ZBTB21	3.156	3e-13	1.52e-11
TPGS1	3.154	3.54e-08	6.75e-07
ADAMTS1	3.138	3.52e-09	8.4e-08
HSPA4	3.137	5.08e-18	5.44e-16
SLC35E4	3.136	4.98e-11	1.75e-09
PGR	3.129	0.00733	0.0308
MFSD10	3.113	2.93e-11	1.07e-09
KLHL17	3.109	1.58e-12	7.13e-11
HSPB1	3.098	6.67e-19	8.32e-17
ANKS6	3.092	1.94e-06	2.45e-05
RAPGEF5	3.091	0.000821	0.00491
TGM2	3.089	2.81e-13	1.43e-11
SPTLC2	3.084	1.18e-18	1.41e-16
EGLN3	3.08	5.19e-11	1.81e-09
GLIPR2	3.08	0.00102	0.00592
PRICKLE1	3.079	0.00109	0.00621
ARPP21	3.074	2.31e-07	3.66e-06
DDIT4	3.074	1.52e-10	4.78e-09
CLDN11	3.066	4.89e-05	0.000423
STAT3	3.058	2.22e-24	5.04e-22
MARVELD3	3.055	4.71e-18	5.08e-16
PRPS1L1	3.048	1.36e-22	2.52e-20
HSD17B3	3.045	0.0119	0.0463
GNB5	3.041	2.88e-08	5.6e-07
SEMA3G	3.041	5.84e-05	0.000494
FAM46C	3.038	0.000704	0.0043
SLC1A7	3.036	2e-05	0.000192
NET1	3.032	1.28e-06	1.7e-05
OLFM3	3.032	0.000187	0.00136
CLDN7	3.031	7.7e-10	2.15e-08
PSTPIP2	3.026	1.56e-12	7.08e-11
TIFA	3.022	1.05e-16	9.01e-15
SNX18	3.02	2.96e-22	5.22e-20
UBE2A	3.01	4.48e-22	7.63e-20
ELL	3.003	5.67e-15	3.71e-13
PRG4	2.997	2.13e-18	2.43e-16
BEGAIN	2.991	0.000555	0.00352
PIM1	2.989	2.49e-22	4.44e-20
NR4A3	2.986	0.000461	0.00299
CUL5	2.985	1.32e-17	1.31e-15
TGFB3	2.985	0.000746	0.00452
CREB5	2.981	5.08e-05	0.000437
CCDC148	2.98	1.26e-16	1.06e-14
GADD45B	2.976	2.88e-07	4.46e-06
TNFRSF1A	2.973	2.27e-10	6.88e-09
FILIP1	2.972	0.00471	0.0213
ALDOC	2.968	1.08e-15	8.03e-14
ADAM9	2.961	1.75e-07	2.86e-06
SGK1	2.961	1.14e-10	3.68e-09
COL5A2	2.958	1.47e-07	2.45e-06
WEE2	2.946	1.15e-05	0.000119
REEP6	2.942	2.59e-20	3.82e-18
RAP2B	2.939	7.21e-12	2.98e-10
PRELID3B	2.928	6.03e-09	1.37e-07
MYH10	2.927	0.000332	0.00223
ABCF2	2.922	4.09e-21	6.43e-19
MAPKAPK5	2.919	1.5e-17	1.48e-15
PCMTD1	2.919	4.6e-20	6.58e-18
MEP1A	2.917	4.29e-06	4.96e-05
LIPE	2.913	1.85e-08	3.75e-07
ARL14	2.911	0.00522	0.0232
PLRG1	2.911	6.16e-20	8.7e-18
NT5DC3	2.907	1.8e-18	2.07e-16
RAB3IL1	2.907	3.41e-19	4.36e-17
TMBIM1	2.907	4.71e-19	5.95e-17
CNR2	2.895	0.00603	0.0262
DNAJB9	2.892	8.55e-16	6.5e-14
CREM	2.891	6.24e-14	3.54e-12
GLB1L3	2.889	2.31e-15	1.63e-13
PTPRN	2.889	7.79e-05	0.000633
TLR6	2.884	9.77e-09	2.12e-07
ABCA7	2.879	3.24e-09	7.8e-08
XPO1	2.879	6.85e-18	7.23e-16
DRP2	2.875	1.42e-12	6.48e-11
FAM213B	2.869	1.17e-19	1.59e-17
DDX27	2.867	8.31e-17	7.3e-15
RAB11FIP5	2.854	0.00263	0.013
SPECC1	2.846	0.000746	0.00452
GDPD5	2.84	0.00663	0.0284
CCL28	2.839	8.26e-06	8.82e-05
PNPLA2	2.83	9.56e-09	2.08e-07
IRS2	2.827	2.83e-14	1.68e-12
SEMA3A	2.825	1.65e-16	1.37e-14
HSD17B12	2.817	0.00389	0.0181
PRNP	2.814	8.69e-13	4.16e-11
TH	2.813	2.29e-05	0.000215
EIF4G2	2.812	6.24e-13	3.07e-11
GABBR2	2.812	0.000327	0.00221
GATM	2.804	1.01e-07	1.75e-06
STK39	2.801	2.44e-06	3.01e-05
RGS13	2.787	0.00903	0.0367
HTR6	2.78	0.0088	0.0359
CALHM1	2.778	0.00688	0.0293
DUSP1	2.777	1.54e-14	9.47e-13
CYB5B	2.773	1.1e-15	8.13e-14
EDIL3	2.772	4.34e-16	3.44e-14
FOSL2	2.77	2.93e-15	2.01e-13
SGSM3	2.769	1.33e-18	1.57e-16
PPRC1	2.763	1.36e-12	6.28e-11
PEF1	2.762	5.51e-08	1.01e-06
PDE6D	2.757	1.08e-15	8.05e-14
CNN2	2.756	2.02e-15	1.43e-13
CDK2AP1	2.752	1.25e-06	1.66e-05
CIDEC	2.752	5.15e-16	4.02e-14
TLE4	2.744	0.00049	0.00317
GPR157	2.743	0.00015	0.00112
RHBDF1	2.742	3.6e-17	3.38e-15
KCTD3	2.739	0.00121	0.00681
ABCC11	2.736	4.28e-05	0.000376
ADM2	2.735	1.22e-10	3.92e-09
MARCH2	2.731	5.55e-11	1.92e-09
SCG2	2.73	0.00268	0.0132
CDH1	2.724	2.76e-08	5.38e-07
ACSL4	2.723	3.33e-11	1.21e-09
ATF6	2.719	5.07e-16	3.97e-14
CA12	2.716	0.00533	0.0236
SLC7A3	2.715	5.28e-07	7.69e-06
NARF	2.71	3.08e-18	3.44e-16
HBB	2.709	0.000362	0.00242
CYCSP24	2.708	4.72e-17	4.33e-15
THAP4	2.704	2.65e-07	4.14e-06
GNG11	2.703	0.00344	0.0163
ALDH16A1	2.702	1.54e-19	2.03e-17
C20orf24	2.701	2.29e-15	1.62e-13
ADAM19	2.692	0.00507	0.0226
CD63	2.692	2.37e-09	5.86e-08
DNAJC15	2.689	1.05e-14	6.57e-13
SNX8	2.689	3.25e-09	7.81e-08
CTSL	2.684	6.39e-15	4.11e-13
MMP25	2.683	0.00713	0.0302
TUBB4A	2.683	1.61e-17	1.57e-15
MFSD2A	2.68	1.44e-10	4.53e-09
FSCN1P1	2.678	9.41e-05	0.000744
SLC6A8	2.671	6.49e-10	1.83e-08
GPR19	2.666	0.000314	0.00213
IGFBP2	2.666	0.00243	0.0121
SHC3	2.663	3.24e-05	0.000294
WFIKKN2	2.66	0.000152	0.00113
IPCEF1	2.656	3.38e-16	2.73e-14
PPP1R27	2.654	0.000206	0.00148
MAFK	2.653	1.06e-08	2.28e-07
CLIC2	2.649	1.37e-16	1.14e-14
SLA2	2.646	0.000401	0.00265
RSG1	2.645	0.000121	0.00093
PLEKHJ1	2.633	2.87e-18	3.25e-16
NCEH1	2.628	0.00112	0.00636
KLF18	2.621	0.00956	0.0385
E2F1	2.62	0.000666	0.00411
FKBP15	2.618	8.3e-16	6.33e-14
NRIP2	2.618	9.16e-11	3.05e-09
PAK1	2.609	3.79e-05	0.000338
NEDD4L	2.607	1.2e-12	5.61e-11
ZMYND19	2.605	7.96e-17	7.05e-15
BCAN	2.601	0.00951	0.0384
FBXL16	2.6	0.0113	0.0442
RAB18	2.58	1.3e-18	1.54e-16
ZNFX1	2.575	2.02e-07	3.25e-06
LCAT	2.572	3.69e-11	1.32e-09
TLE3	2.562	0.000134	0.00101
SLC27A3	2.561	1.18e-07	2e-06
PIK3CA	2.549	2.87e-09	6.98e-08
CDK5RAP1	2.548	1.81e-06	2.3e-05
HMOX1	2.548	0.00141	0.00771
NPB	2.542	9.13e-06	9.61e-05
PLA2G7	2.539	8.11e-17	7.15e-15
SLC39A1	2.535	1.22e-13	6.61e-12
RHPN2	2.533	1.85e-07	3.02e-06
APOA2	2.529	9.76e-09	2.12e-07
EZH1	2.526	1.19e-07	2.03e-06
KLF9	2.52	0.000138	0.00104
IST1	2.51	8.63e-15	5.5e-13
SPAG9	2.51	1.24e-11	4.9e-10
HEMK1	2.505	1.1e-13	6.02e-12
ITPKC	2.502	6.09e-14	3.46e-12
CMAHP	2.498	0.00196	0.0102
OSBPL11	2.495	3.28e-14	1.94e-12
SMARCE1	2.491	3.11e-07	4.77e-06
ROBO2	2.49	0.000429	0.00281
RP2	2.485	4.66e-09	1.08e-07
GLT8D2	2.484	0.0101	0.0406
SPINT1	2.484	4.92e-10	1.41e-08
CD36	2.482	0.00406	0.0188
CARMIL1	2.477	0.000431	0.00282
PTP4A1	2.477	5.77e-17	5.22e-15
SLC25A25	2.477	2.81e-05	0.000259
ABHD2	2.475	5.52e-15	3.63e-13
SLC1A5	2.475	3.49e-11	1.26e-09
SP6	2.467	0.00655	0.0281
C17orf62	2.462	9.46e-07	1.3e-05
CLPTM1L	2.461	0.00369	0.0173
HGF	2.461	1.05e-09	2.85e-08
PREP	2.46	7.77e-14	4.35e-12
GPX6	2.457	0.000789	0.00474
SH3D21	2.455	0.00102	0.00593
DENND4C	2.449	2.76e-14	1.64e-12
CNPPD1	2.44	5.08e-13	2.55e-11
RGL2	2.437	0.00648	0.0278
WDR76	2.433	0.0014	0.00767
GNA12	2.431	7.27e-14	4.1e-12
SPRYD3	2.428	8.07e-15	5.16e-13
EML6	2.423	6.61e-05	0.000548
CLDN25	2.418	1.16e-05	0.00012
PTPN7	2.414	0.00123	0.00691
BTG3	2.413	1.02e-09	2.77e-08
NRG2	2.413	3.99e-06	4.67e-05
ERBB3	2.406	1.33e-10	4.24e-09
PTPN12	2.4	2.43e-10	7.28e-09
CCR9	2.397	0.000702	0.00429
GGACT	2.397	3.31e-11	1.2e-09
AEN	2.395	4.53e-12	1.95e-10
DCUN1D5	2.394	1.38e-11	5.43e-10
SVEP1	2.392	7.12e-09	1.58e-07
NUCB2	2.39	9.5e-15	5.98e-13
SBNO2	2.389	2.67e-10	7.96e-09
MARS	2.388	1.35e-14	8.3e-13
LPO	2.372	1.87e-05	0.000181
NODAL	2.37	2.58e-13	1.32e-11
RSPH9	2.37	0.000799	0.00479
BSPRY	2.368	2.42e-14	1.45e-12
PGBD5	2.364	1.63e-05	0.00016
SLC25A30	2.364	4.11e-06	4.78e-05
CFL1	2.36	3.82e-08	7.25e-07
GPCPD1	2.357	1.14e-15	8.41e-14
JUND	2.351	0.000775	0.00467
HPDL	2.345	7.57e-06	8.21e-05
ASAP2	2.343	8.54e-14	4.74e-12
RELB	2.341	9.85e-13	4.69e-11
SEPT8	2.338	0.00177	0.00931
PYCR2	2.337	8.24e-08	1.46e-06
KIAA1109	2.336	1.75e-09	4.49e-08
SOCS3	2.335	2.99e-11	1.1e-09
LTB4R	2.334	0.00228	0.0115
MACC1	2.328	1.65e-08	3.41e-07
TMEM214	2.328	2.89e-15	2e-13
ORC5	2.327	1.6e-11	6.21e-10
THEM6	2.326	1.3e-05	0.000133
SLC27A4	2.325	1.44e-08	3.01e-07
ZNF800	2.322	1.35e-05	0.000136
HSPA13	2.314	2.78e-11	1.03e-09
TDH	2.314	1.26e-13	6.76e-12
SLC17A9	2.305	2.28e-14	1.37e-12
DCTPP1	2.302	3.94e-06	4.61e-05
CHMP1B	2.3	2.44e-14	1.46e-12
TUBE1	2.297	0.00208	0.0107
NFYB	2.296	1.9e-13	9.92e-12
MAT1A	2.294	1.28e-10	4.08e-09
PLAT	2.294	2.25e-05	0.000212
DNAJC2	2.291	3.6e-14	2.13e-12
PELO	2.291	1.97e-14	1.2e-12
EPCAM	2.29	7e-10	1.96e-08
TGM3	2.289	2.89e-10	8.58e-09
DNAJB13	2.287	0.0128	0.0492
FDXR	2.284	5.56e-15	3.64e-13
SGMS1	2.284	7.49e-14	4.21e-12
PMM1	2.283	4.48e-06	5.16e-05
PTGS2	2.283	0.00116	0.00659
BIRC3	2.282	1.36e-13	7.26e-12
ITSN2	2.277	2.9e-13	1.47e-11
PPTC7	2.275	3e-06	3.62e-05
ATP2C2	2.274	0.0068	0.029
OPTN	2.273	4.39e-15	2.92e-13
SLC6A15	2.271	0.0107	0.0423
TMCC3	2.268	8.91e-14	4.93e-12
PSPH	2.266	7.98e-07	1.12e-05
MARK1	2.265	4.14e-10	1.2e-08
DOK1	2.25	3.31e-09	7.95e-08
OVCA2	2.247	5.86e-07	8.43e-06
CKMT2	2.245	0.00265	0.0131
CYP24A1	2.245	0.00048	0.0031
TNIP1	2.244	4.87e-14	2.82e-12
SLC47A2	2.238	5.45e-13	2.73e-11
ANGPT2	2.235	0.00527	0.0234
DNAJB2	2.235	5.02e-11	1.76e-09
TMEM100	2.235	0.00785	0.0326
DESI1	2.23	1.37e-11	5.38e-10
THEM4	2.23	0.00011	0.000852
LMX1A	2.227	0.00784	0.0325
MICALL2	2.225	4.58e-09	1.07e-07
METTL24	2.218	0.0028	0.0137
DHDDS	2.216	5.18e-09	1.19e-07
LIPG	2.216	0.00277	0.0136
CARTPT	2.215	2.24e-05	0.000211
IRAK4	2.214	1.22e-13	6.62e-12
HK3	2.212	2.29e-09	5.72e-08
CDC40	2.211	1.53e-09	3.99e-08
EDEM1	2.208	5.02e-10	1.43e-08
NDC80	2.208	0.0101	0.0405
RELA	2.208	1.17e-11	4.64e-10
ATP13A3	2.205	6.53e-10	1.84e-08
EHD1	2.202	1.19e-12	5.55e-11
RGS4	2.201	5.24e-06	5.9e-05
TBC1D1	2.201	4.3e-12	1.87e-10
ABCA1	2.197	7.45e-12	3.07e-10
CCNYL1	2.197	1.1e-07	1.89e-06
ELF4	2.197	6.97e-09	1.56e-07
GALE	2.197	2.06e-13	1.07e-11
SLC20A1	2.195	1.7e-08	3.5e-07
TMEM170B	2.195	0.0117	0.0455
ACADVL	2.19	1.23e-11	4.9e-10
ACY3	2.186	0.000141	0.00107
ENOX2	2.186	3.99e-08	7.53e-07
SLC25A29	2.186	0.000495	0.00319
UGDH	2.185	9.3e-12	3.77e-10
RRAS2	2.183	5.93e-08	1.08e-06
SETD1B	2.181	0.00192	0.00996
DPEP1	2.18	1.03e-08	2.22e-07
JAK1	2.178	1.04e-12	4.91e-11
C8orf44-SGK3/SGK3	2.177	2.19e-10	6.66e-09
PPP1CB	2.176	1.29e-12	5.95e-11
LZTFL1	2.174	5.48e-07	7.96e-06
COG2	2.173	1.78e-13	9.34e-12
SEMA3E	2.164	8.26e-08	1.47e-06
SMAD3	2.163	8.55e-11	2.86e-09
APIP	2.162	8.07e-13	3.88e-11
RFX1	2.162	2.85e-13	1.45e-11
UQCRFS1	2.158	1.86e-11	7.16e-10
FITM2	2.156	1.11e-10	3.6e-09
CEBPB	2.154	3.11e-12	1.37e-10
GNMT	2.154	7.04e-13	3.43e-11
STX5	2.152	5.97e-13	2.96e-11
ADGRG3	2.147	5.23e-09	1.2e-07
CSGALNACT1	2.146	0.00374	0.0175
DDX5	2.144	1.55e-07	2.56e-06
SNX9	2.142	3.86e-11	1.38e-09
MTNR1A	2.136	6.39e-05	0.000533
DENND4A	2.133	0.00679	0.029
HK2	2.132	1.89e-13	9.89e-12
MYB	2.131	0.00185	0.00968
PPP5C	2.129	5.71e-12	2.42e-10
ADAMTS14	2.125	0.00908	0.0369
SLCO1C1	2.124	0.00192	0.00997
RNF4	2.123	2.84e-12	1.26e-10
TUSC3	2.12	2.1e-05	0.0002
C1QBP	2.117	1.14e-10	3.69e-09
REL	2.117	1.96e-05	0.000188
MTFR1	2.113	3.42e-12	1.5e-10
CDC37L1	2.11	2.7e-09	6.61e-08
ARNTL2	2.107	0.000853	0.00508
TMEM200A	2.104	0.00889	0.0362
PLEKHM2	2.103	4.64e-08	8.6e-07
ARHGAP32	2.096	3.45e-11	1.25e-09
RIOK3	2.091	5.47e-13	2.73e-11
FAM114A2	2.09	1.55e-09	4.03e-08
HID1	2.09	1.06e-12	5.01e-11
ACVR1	2.089	1.64e-09	4.25e-08
GLUL	2.086	3.44e-07	5.19e-06
GPATCH4	2.086	2.35e-12	1.05e-10
TSC22D2	2.086	1.22e-07	2.08e-06
UBA7	2.085	4.04e-06	4.71e-05
TSR1	2.083	5.41e-12	2.3e-10
EFS	2.081	9.79e-09	2.12e-07
GMNN	2.08	1.07e-06	1.46e-05
SQSTM1	2.08	3.81e-09	9.01e-08
SLC10A3	2.078	3.23e-05	0.000293
PANX2	2.075	6.3e-12	2.63e-10
PKP4	2.072	4.57e-12	1.96e-10
RHBG	2.072	2.81e-07	4.37e-06
NOL6	2.071	2.1e-12	9.41e-11
HHLA2	2.07	0.00156	0.00839
SLC25A38	2.07	0.000277	0.00191
CDKN2D	2.068	8.72e-06	9.24e-05
LPL	2.068	1.43e-05	0.000143
HMGCS1	2.063	8.29e-11	2.79e-09
PTPN1	2.063	5.82e-12	2.45e-10
PTGER4	2.058	0.0024	0.012
MFSD6	2.056	6.31e-08	1.14e-06
HTATIP2	2.052	7.26e-13	3.52e-11
TPX2	2.048	0.00433	0.0199
H1F0	2.047	1.55e-10	4.87e-09
LIFR	2.045	3.6e-08	6.86e-07
MYO19	2.045	2.44e-09	6.02e-08
FABP4	2.043	8.68e-12	3.54e-10
CEP41	2.042	3.52e-05	0.000317
EZR	2.041	0.0042	0.0194
MSRB1	2.033	7.04e-12	2.92e-10
MTRR	2.032	2.93e-10	8.67e-09
ERCC6L	2.022	0.011	0.0433
FICD	2.021	4.27e-11	1.51e-09
ADCK1	2.017	6.51e-05	0.000541
CXorf56	2.017	1.05e-10	3.44e-09
LARP6	2.014	2.17e-06	2.71e-05
RFC3	2.014	1.49e-06	1.94e-05
ENC1	2.012	1.62e-10	5.08e-09
MTMR1	2.011	1.15e-07	1.96e-06
ZWILCH	2.008	0.00198	0.0102
PNPLA8	2.006	2.16e-11	8.14e-10
ATAD1	2.005	1.16e-11	4.64e-10
TSG101	2.004	3.28e-11	1.19e-09
WNT4	2.004	0.00488	0.0219
CDC34	1.998	1.7e-10	5.31e-09
BCL6	1.997	2.59e-06	3.17e-05
CPNE3	1.996	9.26e-12	3.76e-10
DNAJC9	1.995	3.55e-11	1.28e-09
RDH12	1.995	3.65e-08	6.95e-07
TBX2	1.99	7.06e-10	1.98e-08
UNC13A	1.986	0.000823	0.00492
EIF4E	1.985	1.72e-10	5.35e-09
CA5B	1.983	2.15e-06	2.68e-05
HEATR1	1.983	6.09e-09	1.38e-07
CCDC61	1.982	7.99e-07	1.12e-05
NOCT	1.982	1.34e-09	3.56e-08
RPA1	1.982	4.7e-06	5.38e-05
CCR7	1.978	0.00327	0.0156
PPP1R10	1.978	8.07e-10	2.24e-08
LPIN1	1.976	1.17e-05	0.000121
SWAP70	1.976	4.02e-08	7.57e-07
UCK2	1.975	5.49e-11	1.91e-09
DNAJC4	1.974	3.42e-08	6.55e-07
TM4SF4	1.973	1.92e-11	7.33e-10
CCDC115	1.972	3e-10	8.85e-09
DHX30	1.972	8.34e-08	1.47e-06
GMPS	1.971	6.34e-11	2.17e-09
PUM2	1.971	1.53e-06	1.98e-05
ADAM22	1.967	0.002	0.0103
CLPTM1	1.966	1.1e-10	3.6e-09
HCCS	1.966	5.7e-11	1.96e-09
PGD	1.966	1.9e-11	7.26e-10
H2AFX	1.965	1.67e-10	5.21e-09
CHMP4B	1.964	1.36e-10	4.3e-09
TOMM40	1.964	2.6e-11	9.65e-10
ACOT8	1.962	6.11e-09	1.39e-07
ATG4D	1.961	1.07e-10	3.52e-09
SENP2	1.96	1.48e-11	5.79e-10
LDHB	1.959	0.000203	0.00146
RAB20	1.956	2.41e-11	9.02e-10
ANKIB1	1.954	9.06e-10	2.49e-08
RND2	1.95	0.00503	0.0225
TRIB1	1.947	1.08e-09	2.91e-08
BUB1	1.944	8.56e-05	0.000687
RXYLT1	1.943	3.44e-10	1.01e-08
KEAP1	1.942	1.86e-07	3.02e-06
PSD4	1.942	0.00132	0.00731
KCNJ8	1.939	9.2e-06	9.67e-05
TOE1	1.936	9.93e-10	2.71e-08
CLSTN1	1.935	8.59e-05	0.000688
ATP1B1	1.933	5.05e-11	1.77e-09
ETF1	1.932	3.2e-11	1.17e-09
SESN2	1.931	7.58e-08	1.35e-06
FAM110C	1.925	3.43e-07	5.18e-06
SLC17A4	1.925	7.04e-09	1.57e-07
CD2AP	1.922	5.57e-11	1.92e-09
YIF1A	1.92	7.2e-08	1.29e-06
KBTBD7	1.919	1.5e-05	0.000149
SLC22A6	1.919	2.04e-05	0.000195
UBL3	1.919	7.89e-06	8.52e-05
AKAP2	1.918	2.03e-08	4.1e-07
DNAJC21	1.918	5.27e-11	1.84e-09
SPRYD4	1.914	4.75e-06	5.44e-05
TMEM67	1.912	3.13e-06	3.76e-05
FRMD8	1.91	2.84e-08	5.54e-07
NIM1K	1.909	0.00284	0.0139
SCIN	1.908	9.98e-08	1.74e-06
TOP1	1.907	7.44e-11	2.52e-09
ENTPD3	1.901	0.0036	0.017
NOSTRIN	1.899	0.00464	0.021
S1PR5	1.888	4.59e-05	0.000399
RAB7A	1.886	1.92e-10	5.92e-09
MFSD11	1.885	1.31e-10	4.19e-09
SGSM1	1.885	1.55e-06	2.01e-05
PRELID3A	1.883	8.05e-09	1.78e-07
CCIN	1.881	0.000102	0.000801
HAGH	1.879	8.09e-10	2.24e-08
DNAJA4	1.878	3.06e-10	9.01e-09
FBXO8	1.878	5.15e-09	1.19e-07
SRPRB	1.874	1.47e-10	4.61e-09
WIPI1	1.874	1.58e-08	3.26e-07
CHCHD4	1.872	8.47e-09	1.86e-07
ST14	1.872	0.000453	0.00295
AGFG1	1.871	1.82e-09	4.67e-08
FAM219B	1.87	6.67e-08	1.2e-06
CSF3R	1.869	0.00176	0.00927
HBP1	1.868	1.44e-09	3.78e-08
ACSBG1	1.867	6.88e-05	0.000568
TPR	1.867	2.78e-10	8.26e-09
B4GALT1	1.864	1.25e-10	4e-09
INPP5F	1.864	2.21e-10	6.7e-09
NCDN	1.864	8.35e-08	1.47e-06
IGSF3	1.863	2.72e-08	5.31e-07
IER2	1.861	7.6e-09	1.69e-07
FLVCR2	1.86	2.26e-10	6.85e-09
SAMSN1	1.859	0.00107	0.00614
SLC41A2	1.859	5.81e-05	0.000492
CPEB4	1.858	2.56e-09	6.27e-08
NOLC1	1.851	8.31e-08	1.47e-06
F2RL2	1.848	0.000256	0.00179
PIEZO1	1.847	1.09e-06	1.47e-05
FAM83G	1.845	6.93e-09	1.55e-07
SNRPF	1.845	1.38e-09	3.64e-08
ATAT1	1.837	1.05e-06	1.43e-05
GRHL1	1.835	0.00688	0.0293
CHADL	1.833	4.06e-08	7.63e-07
MTHFD2	1.832	2.33e-09	5.79e-08
FAM98B	1.826	2.31e-05	0.000217
MOV10	1.825	8.11e-07	1.13e-05
FKBP9	1.823	0.000167	0.00123
KIF18A	1.823	7.02e-09	1.57e-07
LOXHD1	1.821	2.67e-05	0.000247
LARP4	1.817	2.88e-09	6.99e-08
PLD6	1.811	0.000503	0.00324
TRMT10B	1.809	1.76e-06	2.24e-05
IPO8	1.808	2.21e-10	6.7e-09
ACBD6	1.807	6.66e-07	9.48e-06
PLIN4	1.805	8.26e-07	1.15e-05
INHBE	1.803	1.71e-06	2.19e-05
YIPF3	1.802	1.25e-09	3.33e-08
MARCKSL1	1.8	1.71e-09	4.4e-08
IFT52	1.799	1.89e-06	2.38e-05
PAM16	1.799	3.41e-08	6.54e-07
TAOK1	1.799	6.51e-09	1.47e-07
C1orf216	1.798	4.72e-05	0.00041
SIK2	1.798	3.27e-08	6.27e-07
CD276	1.796	6.5e-06	7.2e-05
UBE2L5	1.795	2.34e-09	5.83e-08
AHR	1.794	3.46e-05	0.000312
DDIT3	1.794	1.82e-07	2.97e-06
RAB6A	1.794	1.9e-09	4.86e-08
DOCK4	1.79	0.00624	0.027
TMEM65	1.789	3.4e-09	8.13e-08
ATP2A2	1.788	8.16e-10	2.26e-08
LENG9	1.787	1.91e-09	4.86e-08
SLC13A5	1.787	1.04e-07	1.81e-06
WNT5B	1.782	0.00682	0.0291
SNX11	1.78	1.2e-08	2.55e-07
ODF2L	1.779	5.05e-06	5.71e-05
PDGFA	1.779	2.98e-06	3.59e-05
ATP10D	1.778	0.000145	0.00108
CDC14A	1.777	0.000241	0.0017
B4GALT4	1.776	1.28e-06	1.69e-05
PPIG	1.776	1.59e-09	4.13e-08
SDF2	1.775	4.14e-06	4.8e-05
PDK3	1.773	2.98e-08	5.78e-07
GFM1	1.769	2.3e-07	3.65e-06
ICE1	1.767	5.52e-08	1.01e-06
DNAJA2	1.759	2.75e-09	6.71e-08
PEA15	1.758	0.00231	0.0116
TVP23C-CDRT4	1.754	2.28e-08	4.54e-07
USP2	1.754	1.78e-06	2.26e-05
SASH1	1.752	0.000952	0.00559
UBALD2	1.751	3.93e-05	0.000349
TDRD7	1.75	0.000152	0.00113
RANBP1	1.747	3.02e-09	7.3e-08
FRMD4B	1.746	7.56e-08	1.35e-06
CLPX	1.745	1.96e-06	2.46e-05
FGG	1.744	5.17e-09	1.19e-07
GRAMD2B	1.744	0.000265	0.00184
TMEM183A	1.744	9.41e-10	2.57e-08
CYCSP51	1.742	1.21e-08	2.57e-07
MPP6	1.741	1.24e-08	2.63e-07
XBP1	1.741	1.34e-09	3.55e-08
LTBP2	1.737	0.00322	0.0154
STAT2	1.736	1.11e-05	0.000115
DEGS2	1.735	2.89e-05	0.000265
MED21	1.735	3.64e-07	5.48e-06
ACP6	1.733	3.81e-06	4.48e-05
SCN1B	1.733	0.0112	0.044
ZFP36	1.733	2.5e-07	3.94e-06
PLPP1	1.732	2.84e-09	6.93e-08
BCL10	1.73	5.84e-05	0.000494
RAB24	1.725	2.16e-09	5.4e-08
BAZ1B	1.723	6.25e-09	1.42e-07
CTSS	1.721	0.000167	0.00123
WIPI2	1.72	3.14e-09	7.57e-08
KIAA1549	1.719	0.000164	0.00122
SCYL2	1.718	9.37e-09	2.05e-07
PPP1CC	1.717	1.66e-06	2.13e-05
NFKBIA	1.716	4.01e-08	7.55e-07
RAI2	1.713	0.00114	0.00648
HEATR6	1.712	7.09e-05	0.000582
HMOX2	1.712	0.00601	0.0261
PIGM	1.711	2.95e-06	3.56e-05
DNAJC24	1.71	7.26e-06	7.93e-05
GTF2F1	1.71	3.03e-07	4.68e-06
ST3GAL5	1.707	1.5e-07	2.49e-06
DKK2	1.704	4.33e-08	8.09e-07
WFS1	1.703	8.49e-08	1.49e-06
TAGLN	1.701	2.53e-08	4.99e-07
TP53I11	1.701	1.69e-08	3.47e-07
ZC3H12A	1.701	0.00202	0.0104
TNK2	1.7	0.000513	0.00329
NUTM2A-AS1	1.699	0.000862	0.00512
UBA6	1.699	0.000172	0.00126
ASCC1	1.698	9.16e-06	9.64e-05
RHOU	1.697	1.75e-08	3.59e-07
EFCAB7	1.696	3.75e-07	5.62e-06
ANPEP	1.695	0.00224	0.0113
DIS3L2	1.695	6.6e-09	1.49e-07
RBMS2	1.694	0.0011	0.00627
DAPK3	1.693	4.71e-09	1.09e-07
EBP	1.693	7.91e-06	8.53e-05
SLC12A4	1.693	2.47e-06	3.04e-05
RASD2	1.692	0.00158	0.00848
DNAJB1	1.69	1.07e-07	1.85e-06
TIMM10	1.689	1.97e-09	5e-08
UBASH3B	1.689	1.96e-07	3.17e-06
PLEKHG7	1.687	4.34e-06	5.01e-05
SEPT9	1.687	1.77e-08	3.62e-07
PLXNA1	1.686	0.000492	0.00318
ASNS	1.685	0.000696	0.00426
ATF4	1.685	6.94e-09	1.55e-07
PSME4	1.685	6.15e-06	6.84e-05
WNK4	1.684	0.00317	0.0153
GNL3	1.683	2.47e-08	4.86e-07
KIF22	1.682	1.64e-05	0.000161
PDSS1	1.682	1.96e-08	3.96e-07
RAPH1	1.681	8.39e-08	1.48e-06
PPP1R12A	1.678	4.42e-06	5.09e-05
DNAJC5	1.675	3.33e-06	3.97e-05
CLDND1	1.672	0.00976	0.0392
DHX38	1.672	2.14e-06	2.68e-05
ACBD3	1.67	5.79e-09	1.32e-07
MAP3K14	1.667	1.18e-06	1.58e-05
NDST4	1.667	8.78e-05	0.000702
NEDD9	1.665	2.93e-07	4.54e-06
CYB5R4	1.664	6.67e-09	1.5e-07
TMCO3	1.664	1.1e-05	0.000114
TYSND1	1.663	1.82e-06	2.31e-05
TMEM164	1.658	0.00178	0.00935
MBLAC2	1.657	0.00243	0.0121
RFTN2	1.657	2.67e-05	0.000247
ANAPC16	1.655	4.52e-06	5.19e-05
S100A11	1.655	3.82e-07	5.72e-06
PEAK1	1.654	2.07e-05	0.000197
PRMT5	1.652	8.21e-09	1.81e-07
LARS	1.651	3.39e-08	6.5e-07
RIOK1	1.651	8.73e-09	1.91e-07
FAM160B1	1.648	6.32e-08	1.14e-06
NOP58	1.648	2e-07	3.22e-06
VMP1	1.647	1.16e-08	2.49e-07
ARFGAP3	1.646	9.41e-09	2.05e-07
TMEM208	1.645	1.64e-08	3.38e-07
DCAF13	1.644	4.3e-08	8.04e-07
LPIN3	1.643	1.98e-07	3.2e-06
PGAP3	1.643	3.23e-07	4.94e-06
PTPN2	1.638	4.83e-08	8.93e-07
TIMM17A	1.637	2.72e-07	4.24e-06
MYO1C	1.635	1.21e-07	2.05e-06
ARHGEF15	1.634	2.02e-08	4.08e-07
CDV3	1.633	9.46e-09	2.06e-07
JUN	1.631	0.000125	0.000952
TTC21B	1.63	7.03e-05	0.000577
SIK1/SIK1B	1.624	0.00195	0.0101
CABLES2	1.623	9.18e-05	0.000729
KIAA1147	1.623	1.56e-08	3.24e-07
SDHB	1.621	4.18e-08	7.83e-07
TSPAN31	1.619	8.32e-06	8.87e-05
GJA1	1.617	0.00225	0.0114
ENPP1	1.616	4.52e-06	5.19e-05
NFKB2	1.616	4.67e-07	6.89e-06
ALG2	1.613	1.17e-06	1.56e-05
NME6	1.613	0.00102	0.0059
SRPRA	1.613	4.83e-08	8.94e-07
GABARAP	1.612	2.92e-08	5.66e-07
MOSPD1	1.612	4.81e-08	8.91e-07
KIAA1147	1.611	0.00202	0.0104
CNEP1R1	1.61	1.36e-05	0.000137
DDX52	1.61	1.37e-07	2.3e-06
ADAM11	1.608	0.00332	0.0158
COPS3	1.608	2.25e-08	4.49e-07
RAI1	1.607	1.39e-06	1.82e-05
GPR137B	1.606	7.52e-08	1.34e-06
CYP11A1	1.605	0.00944	0.0381
GJB2	1.605	0.000158	0.00118
SLC33A1	1.605	5.5e-07	7.98e-06
EIF2AK3	1.604	3.05e-07	4.7e-06
KATNB1	1.603	4.89e-06	5.57e-05
SEMA4A	1.602	0.00456	0.0207
ZC3H7A	1.602	1.33e-08	2.8e-07
HNRNPR	1.6	8.27e-08	1.47e-06
TRIB2	1.596	0.000292	0.002
HDDC2	1.595	0.00193	0.01
DDHD1	1.592	6.7e-07	9.54e-06
MSN	1.592	2.39e-08	4.73e-07
ADK	1.591	4.31e-06	4.98e-05
RAB5A	1.59	2.69e-08	5.27e-07
EIF2S2	1.589	6e-08	1.1e-06
CCNL1	1.588	3.13e-08	6.04e-07
METAP1D	1.588	2.07e-05	0.000198
GSN	1.587	2.03e-07	3.26e-06
CSRP2	1.586	2.59e-05	0.00024
SAMHD1	1.586	0.00802	0.0332
GPAT3	1.583	0.000469	0.00304
L3MBTL4	1.583	0.0107	0.0423
RNF123	1.58	8.96e-07	1.24e-05
PUM3	1.577	6.45e-08	1.16e-06
IARS	1.575	2.67e-08	5.23e-07
PRKACG	1.575	0.00101	0.00588
ULK2	1.575	3.1e-05	0.000283
BRIX1	1.574	1.29e-07	2.17e-06
SMC5	1.574	1.48e-05	0.000148
VPS4B	1.574	7.32e-08	1.31e-06
DUSP6	1.573	0.000388	0.00257
GMPPB	1.573	3.77e-06	4.43e-05
KDM2A	1.573	1e-07	1.74e-06
GRAMD1C	1.571	2.67e-07	4.18e-06
HECTD3	1.571	1.14e-07	1.94e-06
SLC15A4	1.571	2.83e-06	3.43e-05
GSS	1.57	1.17e-07	1.99e-06
PDAP1	1.57	1.99e-06	2.5e-05
CDK2	1.566	0.00419	0.0193
HEATR5B	1.566	1.05e-07	1.82e-06
CTNNA1	1.564	1.05e-07	1.81e-06
RAC1	1.564	2.07e-08	4.15e-07
BCR	1.563	4.12e-07	6.16e-06
EBNA1BP2	1.562	1.58e-07	2.61e-06
NIN	1.562	1.41e-05	0.000141
KRT222	1.561	0.00684	0.0292
ANXA2	1.559	0.000131	0.00099
RCC1	1.559	3.02e-08	5.84e-07
TP53INP2	1.559	7.2e-06	7.87e-05
BCL2L10	1.558	0.00201	0.0104
IRAK1BP1	1.558	0.00184	0.00963
NOL12	1.557	3.71e-06	4.37e-05
GRPEL1	1.556	2.84e-07	4.41e-06
TOGARAM1	1.555	7.11e-06	7.78e-05
PCID2	1.553	6.62e-07	9.44e-06
TMEM129	1.552	4.71e-06	5.39e-05
AFAP1L1	1.549	2.57e-07	4.04e-06
XAGE5	1.548	0.00216	0.011
BRF1	1.547	0.0012	0.00677
CNN3	1.547	2.23e-07	3.54e-06
ATP1B2	1.543	2.87e-06	3.47e-05
HSPA5	1.541	4.27e-05	0.000375
NIP7	1.539	4.88e-07	7.14e-06
NRP2	1.538	0.00605	0.0263
EPDR1	1.537	3.67e-07	5.53e-06
CTH	1.536	2.01e-07	3.24e-06
LSR	1.535	8.82e-07	1.22e-05
EIF4G1	1.53	1.9e-07	3.09e-06
LRAT	1.528	0.00122	0.00684
LARP1	1.525	9.28e-08	1.62e-06
CPD	1.52	2.35e-07	3.72e-06
FLRT2	1.519	4.32e-05	0.000379
UBA2	1.518	2.33e-06	2.89e-05
ITGA5	1.517	0.00073	0.00443
TES	1.516	4.58e-07	6.78e-06
PDCD2	1.514	1.26e-05	0.000128
IKBKB	1.513	0.00111	0.00632
NHP2	1.512	1.17e-06	1.57e-05
PPP2R3B	1.512	1.5e-06	1.95e-05
CASP7	1.511	0.0102	0.0407
DCAF12	1.511	1.39e-07	2.33e-06
TFB1M	1.511	6.58e-06	7.26e-05
C9orf16	1.51	1.58e-07	2.62e-06
KLF13	1.51	0.0104	0.0413
RBBP6	1.51	0.00753	0.0315
HPX	1.507	2.49e-07	3.92e-06
GOPC	1.506	1.32e-07	2.23e-06
OAZ2	1.506	0.000111	0.000857
GOLGA1	1.505	3.35e-07	5.08e-06
NUP62CL	1.503	3.49e-07	5.27e-06
TRAM1	1.503	1.77e-06	2.26e-05
IDH3B	1.5	3.28e-07	5e-06
ABCB10	1.499	0.00013	0.000986
MYO7B	1.499	0.00462	0.021
SEC24D	1.498	2.47e-07	3.9e-06
CSTA	1.496	2.51e-07	3.95e-06
NOC4L	1.496	2.91e-07	4.51e-06
ANKRD40	1.495	8.2e-07	1.15e-05
NR0B2	1.493	0.0011	0.00627
SLC35B1	1.493	1.32e-05	0.000134
THBS2	1.492	0.00295	0.0143
HIF1AN	1.491	2.34e-05	0.00022
DNTTIP2	1.49	1.17e-06	1.56e-05
CYCS	1.489	1.58e-06	2.05e-05
P2RX1	1.489	6.2e-06	6.89e-05
TM9SF1	1.487	1.29e-07	2.19e-06
DGKE	1.486	3.31e-05	0.0003
NUP35	1.486	0.000529	0.00338
FOS	1.485	6.91e-05	0.00057
TPM4	1.485	1.32e-07	2.22e-06
HYAL2	1.483	3.4e-07	5.15e-06
RPS6KB1	1.481	2.2e-05	0.000208
ZNF593	1.481	1.29e-07	2.17e-06
CUL1	1.48	7.14e-07	1.01e-05
EMG1	1.48	7.37e-06	8.03e-05
SRPK3	1.48	0.00744	0.0312
PPOX	1.479	3.69e-05	0.00033
SUOX	1.477	2.16e-06	2.69e-05
DUS2	1.476	3.97e-06	4.64e-05
MORC1	1.475	4.72e-07	6.95e-06
MYADM	1.475	0.00144	0.00786
TNFAIP3	1.474	7.11e-07	1.01e-05
JDP2	1.473	0.000308	0.0021
NGDN	1.473	9.96e-07	1.36e-05
RPS6KA6	1.473	1.81e-06	2.3e-05
CHAC2	1.472	4.46e-07	6.62e-06
UTP3	1.472	1.08e-06	1.46e-05
ATP2A3	1.469	1.3e-06	1.72e-05
KDM2B	1.469	1.97e-06	2.48e-05
GPATCH3	1.467	5.13e-05	0.00044
WARS	1.466	4.94e-07	7.23e-06
GNG5	1.465	1.69e-07	2.78e-06
PELI1	1.465	0.00397	0.0185
JOSD2	1.462	1.24e-05	0.000127
DUSP4	1.46	0.00905	0.0368
MYD88	1.46	4.98e-07	7.29e-06
ANXA11	1.459	6.01e-07	8.63e-06
VCPIP1	1.459	7.86e-05	0.000638
ALDH1A2	1.458	2.19e-06	2.73e-05
KPNA1	1.457	2.18e-07	3.47e-06
KIF5B	1.456	2.62e-07	4.11e-06
TULP3	1.455	0.000593	0.00372
ARHGEF2	1.453	0.00249	0.0124
CCZ1/CCZ1B	1.453	4.84e-07	7.09e-06
CCDC43	1.451	2.46e-06	3.04e-05
SSTR2	1.451	9.84e-07	1.35e-05
TLE1	1.451	0.00409	0.0189
NR2C2	1.45	0.000174	0.00128
MGEA5	1.449	4.5e-07	6.68e-06
CISH	1.448	0.00239	0.012
RAB32	1.448	0.000684	0.00421
ABCB7	1.447	4.21e-07	6.28e-06
CEBPD	1.446	1.47e-06	1.92e-05
REXO2	1.446	3.3e-07	5.03e-06
MICB	1.442	9.79e-07	1.34e-05
NBR1	1.442	1.08e-06	1.46e-05
NUDT12	1.442	7.68e-06	8.3e-05
EIF1	1.441	1.03e-06	1.4e-05
SPSB4	1.441	0.00351	0.0166
TXNL1	1.441	3.52e-07	5.31e-06
MCUR1	1.439	1.33e-05	0.000135
PLA2G15	1.439	5.65e-06	6.31e-05
CBX3	1.438	0.000192	0.00139
CTPS1	1.438	2.09e-06	2.63e-05
SNX13	1.438	8.21e-06	8.78e-05
TLK2	1.438	1.43e-06	1.87e-05
TMEM246	1.438	1.17e-05	0.00012
XPO5	1.437	5.2e-06	5.87e-05
NKAPL	1.436	0.000594	0.00372
MFSD13A	1.435	3.13e-07	4.81e-06
DDX18	1.433	5.1e-06	5.77e-05
APCS	1.432	0.00429	0.0197
BRF2	1.432	0.002	0.0103
CDK8	1.432	3.7e-06	4.37e-05
HDAC11	1.432	0.000137	0.00104
WIPF2	1.431	1.09e-06	1.47e-05
FAM107B	1.43	5.62e-07	8.12e-06
ROCK2	1.43	3.18e-05	0.000289
TBC1D15	1.43	4.19e-07	6.25e-06
PGAM5	1.429	1.72e-06	2.2e-05
DNM2	1.428	7.09e-06	7.76e-05
FTSJ3	1.426	5.58e-07	8.08e-06
CHMP2B	1.423	1.15e-05	0.000119
KCTD17	1.423	0.00263	0.013
FOXA3	1.422	2.51e-06	3.08e-05
RAB10	1.421	2.45e-06	3.02e-05
MT2A	1.419	0.0019	0.00987
GRWD1	1.418	3.26e-07	4.98e-06
PSMG4	1.418	0.000295	0.00202
GAS6	1.417	0.000135	0.00102
MAP2K7	1.417	6.04e-07	8.65e-06
SRM	1.417	4.65e-07	6.87e-06
ADGRE5	1.416	3.58e-06	4.24e-05
PAPD4	1.416	7.4e-06	8.05e-05
PITRM1	1.416	8.14e-06	8.71e-05
TTC27	1.416	9.32e-06	9.78e-05
HMBS	1.415	6.83e-05	0.000565
SLC25A44	1.415	0.00793	0.0328
DENND1A	1.414	6.94e-05	0.000572
TMEM110-MUSTN1	1.413	0.00037	0.00246
BBOF1	1.411	0.00209	0.0107
EIF3D	1.411	5.2e-07	7.58e-06
GTPBP1	1.411	7.32e-07	1.03e-05
RNF19B	1.411	9.87e-07	1.35e-05
UTP4	1.41	3.53e-06	4.19e-05
RAP1A	1.408	5.03e-07	7.35e-06
ABHD17B	1.407	0.00219	0.0111
RUVBL2	1.407	9.95e-07	1.36e-05
FEZ2	1.406	0.00035	0.00234
C2CD2	1.405	1.19e-06	1.59e-05
TP53BP2	1.405	8.94e-06	9.43e-05
ATP1A3	1.404	2.15e-05	0.000204
CLU	1.404	2.38e-06	2.94e-05
CYTH1	1.404	2.84e-06	3.45e-05
STYX	1.404	8.38e-07	1.17e-05
RNF11	1.402	7.24e-05	0.000593
SPSB1	1.401	0.000215	0.00154
CSNK1E	1.4	1.64e-05	0.000161
ISCA1	1.4	2.87e-05	0.000264
NOP2	1.399	1.65e-06	2.12e-05
NUDT11	1.399	1.74e-05	0.000169
NARS	1.398	3.38e-06	4.02e-05
RPS6KB2	1.397	6.59e-05	0.000546
NPM3	1.396	2.02e-06	2.54e-05
ARHGAP24	1.393	0.00599	0.0261
SEC23B	1.392	3.55e-06	4.21e-05
DAB2	1.391	1.59e-05	0.000157
MST1R	1.391	7.31e-06	7.97e-05
TOMM22	1.39	9.46e-07	1.3e-05
CHAC1	1.389	1.11e-06	1.5e-05
POLR2H	1.389	0.000124	0.000945
PPFIA4	1.389	1e-05	0.000105
RAB1A	1.389	1.3e-06	1.72e-05
UTP20	1.388	4.31e-06	4.98e-05
ADCY7	1.387	0.00536	0.0238
SEC24C	1.387	3.25e-06	3.88e-05
DHX37	1.386	1.53e-06	1.99e-05
PCYT1A	1.386	3.72e-05	0.000333
VLDLR	1.385	3.77e-05	0.000336
SLC22A16	1.384	1.38e-05	0.000139
TSPAN3	1.384	1.61e-06	2.08e-05
ABT1	1.383	7.84e-06	8.47e-05
EAF2	1.383	9.83e-06	0.000103
KCTD9	1.383	1.31e-06	1.73e-05
KIF1A	1.383	0.000997	0.00582
AGXT	1.382	5.09e-05	0.000438
FES	1.382	2.83e-05	0.00026
COX5B	1.381	8e-06	8.6e-05
YTHDF2	1.381	7.21e-07	1.02e-05
ATAD3C	1.379	2.41e-06	2.98e-05
C12orf29	1.379	0.000281	0.00193
NDN	1.379	6.44e-05	0.000537
EVA1B	1.376	0.000107	0.00083
WDR45B	1.376	3.12e-06	3.75e-05
CEBPZ	1.375	1.48e-06	1.93e-05
CLGN	1.374	2.92e-05	0.000268
IFIH1	1.374	0.00681	0.029
TOM1L1	1.374	4.99e-06	5.67e-05
ARL3	1.372	0.00204	0.0105
CDK2AP2	1.371	7.41e-06	8.05e-05
POLR1A	1.371	1.07e-06	1.45e-05
AURKAIP1	1.368	1.46e-06	1.91e-05
CHCHD3	1.368	0.00184	0.00962
KATNBL1	1.368	1.18e-06	1.58e-05
COX20	1.367	0.000173	0.00127
SRP68	1.364	5.56e-06	6.22e-05
BAX	1.363	9.83e-07	1.35e-05
SALL1	1.363	0.000886	0.00525
SMAP1	1.363	7.39e-06	8.04e-05
AARS2	1.362	1.42e-05	0.000143
UPP1	1.362	0.00155	0.00832
TSFM	1.361	3.92e-06	4.59e-05
WDR46	1.361	3.93e-06	4.61e-05
PFN2	1.36	1e-06	1.37e-05
AGTR1	1.359	0.000228	0.00162
SLC12A7	1.359	0.000103	0.000806
C1QC	1.358	0.00523	0.0233
C16orf72	1.357	1.4e-06	1.84e-05
HIF3A	1.357	0.00423	0.0195
NUP50	1.357	5.45e-06	6.13e-05
TWNK	1.356	0.0038	0.0178
IRS1	1.355	0.00216	0.011
YARS	1.355	9.19e-06	9.66e-05
DAO	1.353	2.49e-05	0.000232
OSBP2	1.351	7.91e-06	8.53e-05
HACD3	1.35	0.00303	0.0147
INTS14	1.35	4.04e-06	4.71e-05
HAND1	1.348	0.000585	0.00368
AKT1	1.346	8.08e-05	0.000654
TMEM33	1.346	1.69e-05	0.000165
PDXDC1	1.343	8.12e-05	0.000657
CSKMT	1.342	0.000144	0.00108
RAB41	1.342	1.35e-05	0.000136
ARL6IP5	1.341	1.79e-05	0.000174
TIAM2	1.341	0.000251	0.00176
FEM1C	1.339	2.57e-06	3.15e-05
NEK4	1.339	0.00521	0.0232
TFEB	1.339	0.00724	0.0305
PHKG2	1.338	4.43e-05	0.000387
RNF38	1.337	9.48e-05	0.000748
SDHAF2	1.336	4.65e-06	5.33e-05
VARS	1.336	8.36e-06	8.91e-05
ALG9	1.334	1.52e-06	1.97e-05
ARF4	1.334	5.21e-06	5.88e-05
TBC1D20	1.334	0.00133	0.00737
RBM48	1.33	1.45e-05	0.000145
USP39	1.329	1.75e-05	0.00017
GTF3C4	1.328	0.00187	0.00972
HEATR3	1.328	3.7e-06	4.37e-05
GPD1	1.325	0.00976	0.0392
PSMD7	1.324	2.14e-06	2.68e-05
SMARCA4	1.324	8.87e-06	9.38e-05
CEP131	1.323	3.43e-05	0.00031
DYNLT3	1.323	0.000798	0.00479
STARD3	1.323	1.23e-05	0.000126
ABCF1	1.321	2.66e-06	3.24e-05
SSRP1	1.321	5.25e-06	5.91e-05
UGT1A4	1.32	0.000424	0.00278
WDR44	1.32	3.4e-06	4.04e-05
SDAD1	1.319	3.4e-06	4.05e-05
EHD4	1.318	0.000169	0.00124
RNF25	1.318	8.8e-06	9.32e-05
VPS37C	1.318	0.000326	0.0022
KIFAP3	1.317	0.000417	0.00274
ABHD4	1.316	2.23e-05	0.000211
EZH2	1.316	7.94e-06	8.55e-05
ILK	1.315	2.25e-06	2.8e-05
PDCD6IP	1.315	5.7e-06	6.36e-05
KHK	1.314	0.000206	0.00148
CSNK1G2	1.312	0.000143	0.00107
STARD3NL	1.312	4.25e-06	4.92e-05
MAP7D1	1.31	0.000105	0.000822
SAR1A	1.308	3.79e-05	0.000338
URB2	1.308	6.23e-06	6.92e-05
ICA1L	1.307	0.000205	0.00148
ZEB1	1.307	0.000145	0.00108
CDKL5	1.306	0.000596	0.00373
GRB10	1.306	0.00229	0.0115
COX11	1.305	5.76e-06	6.43e-05
CRADD	1.303	0.00581	0.0254
SLC35E1	1.303	0.000639	0.00397
SZRD1	1.303	6.35e-06	7.04e-05
ZFPL1	1.303	1.36e-05	0.000137
DKK1	1.302	0.00246	0.0122
DIRC2	1.301	0.000173	0.00127
VPS72	1.301	8.93e-05	0.000712
IFRD1	1.3	8.83e-06	9.34e-05
KLHL21	1.299	0.00295	0.0143
CDH3	1.297	0.00138	0.00759
CTSB	1.297	9.82e-06	0.000103
HSPA4L	1.297	4.94e-06	5.61e-05
MRPL28	1.294	7.17e-06	7.84e-05
TM4SF18	1.294	2.53e-05	0.000236
AP3M1	1.293	0.000781	0.0047
IGHMBP2	1.293	6.01e-06	6.69e-05
AATF	1.292	3.55e-05	0.000319
NDUFAF4	1.292	0.000203	0.00146
PTPRM	1.292	0.00128	0.00715
ACTR10	1.291	8.67e-06	9.2e-05
RFK	1.29	1.09e-05	0.000113
USP46	1.29	0.00464	0.0211
PLPP6	1.289	0.007	0.0297
STAM	1.289	1.57e-05	0.000155
MOSPD2	1.288	5.97e-06	6.65e-05
MSI2	1.288	0.000688	0.00422
PRPSAP1	1.288	2.53e-05	0.000235
SLC25A16	1.288	4.73e-06	5.42e-05
DNAJA3	1.287	1.34e-05	0.000135
LOC102724159/PWP2	1.287	9.68e-06	0.000101
SDC4	1.286	8.13e-05	0.000657
G3BP1	1.285	3.45e-06	4.11e-05
PRELID1	1.284	7.41e-06	8.05e-05
OSBP	1.281	4.37e-06	5.04e-05
SMYD5	1.281	4.31e-05	0.000378
G6PC	1.28	0.00424	0.0195
PIGP	1.28	0.00115	0.00654
FBLN5	1.279	0.00774	0.0322
INTS5	1.279	0.000173	0.00127
AKT2	1.278	5.07e-05	0.000437
CWC25	1.278	8.89e-06	9.39e-05
ABHD13	1.277	2e-05	0.000192
BAZ1A	1.277	1.22e-05	0.000125
ATP6V0C	1.276	4.12e-05	0.000364
OXNAD1	1.274	2.55e-05	0.000237
CCDC59	1.273	8.89e-06	9.39e-05
DNAI2	1.273	0.012	0.0465
TLK1	1.272	5.03e-06	5.7e-05
DKC1	1.271	4.07e-05	0.00036
GEMIN5	1.271	0.00366	0.0172
SARS	1.271	1.51e-05	0.00015
DNAJC3	1.269	2.45e-05	0.000229
GALT	1.269	0.00097	0.00568
GDNF	1.268	8.12e-05	0.000657
MTTP	1.267	1.79e-05	0.000174
MCL1	1.266	3.95e-05	0.000351
FAF1	1.265	0.000218	0.00156
HOXA2	1.265	0.00956	0.0385
HNRNPH2	1.263	4.9e-06	5.58e-05
CLDN12	1.262	1.37e-05	0.000138
RLIM	1.262	6.92e-06	7.61e-05
PAPSS2	1.26	0.00152	0.00822
CDC42EP2	1.257	0.000825	0.00493
GOLGB1	1.255	0.000124	0.00095
DNAAF5	1.254	0.00108	0.00618
CCDC130	1.253	0.000143	0.00107
TADA3	1.253	0.000113	0.00087
POLR3H	1.252	9.36e-05	0.000742
PPP1R16A	1.25	0.00156	0.00838
RAB2A	1.25	1.13e-05	0.000117
DDI1	1.248	4.85e-05	0.00042
SLC38A5	1.248	0.00709	0.03
CCDC137	1.247	5.69e-05	0.000483
MAPKBP1	1.247	0.000263	0.00183
TM9SF4	1.247	1.21e-05	0.000124
KATNA1	1.246	7.39e-05	0.000603
RHEBL1	1.246	7.29e-05	0.000596
AP4E1	1.245	0.000739	0.00448
IKBKG	1.245	2.11e-05	0.000201
GTF2H1	1.244	6.53e-05	0.000543
PRPSAP2	1.243	5.52e-05	0.00047
BRI3BP	1.242	0.00663	0.0284
RBM22	1.242	1.23e-05	0.000126
BMS1	1.241	1.31e-05	0.000133
TPGS2	1.24	0.00629	0.0271
UTP6	1.24	2.16e-05	0.000205
CASP8	1.239	8.61e-06	9.14e-05
DYRK3	1.239	5.92e-05	0.0005
GRB7	1.239	0.000439	0.00287
SMG9	1.239	0.00105	0.00607
CEP164	1.238	1.92e-05	0.000185
GID4	1.236	9.72e-05	0.000765
SLC25A40	1.236	1.59e-05	0.000157
ZNF646	1.236	1.7e-05	0.000166
PRMT1	1.234	1.4e-05	0.000141
SLC35G1	1.234	0.0064	0.0275
WDR75	1.232	1.36e-05	0.000137
RAB11A	1.231	3.61e-05	0.000323
RAB21	1.231	2.68e-05	0.000247
RNF126	1.231	0.00557	0.0245
PSMC2	1.23	1.28e-05	0.00013
RBM34	1.229	6.26e-05	0.000523
ZMYND15	1.229	0.000219	0.00156
FAM83C	1.227	0.000912	0.00538
UBFD1	1.226	2e-05	0.000192
USP38	1.226	9.34e-05	0.00074
NUP133	1.224	1.21e-05	0.000124
DNAJA3	1.223	0.000101	0.000788
ETV2	1.223	0.00133	0.00738
PSMD11	1.223	1.13e-05	0.000117
MEN1	1.222	0.00109	0.00625
CDK11A	1.22	1.05e-05	0.000109
PRKCH	1.22	0.000264	0.00183
EMC8	1.219	0.000214	0.00153
TARDBP	1.219	1.48e-05	0.000148
ZRANB3	1.219	0.0116	0.0452
FOXK2	1.218	3.97e-05	0.000352
COX17	1.217	0.000115	0.000884
FOXP2	1.216	0.000829	0.00495
GOLPH3	1.216	1.47e-05	0.000146
WDR12	1.216	8.54e-05	0.000686
DDX3X	1.213	0.000172	0.00126
PPP2R2D	1.213	1.76e-05	0.000171
SORL1	1.213	0.000357	0.00238
ABHD3	1.212	0.00372	0.0174
FGA	1.212	3.58e-05	0.000322
MALSU1	1.212	3.64e-05	0.000326
OPA3	1.21	0.000893	0.00528
SLC35A5	1.209	9.06e-05	0.000721
CCNI	1.208	2.96e-05	0.000271
ANKRD46	1.207	2.28e-05	0.000215
DDX54	1.207	3.02e-05	0.000276
ADGRL4	1.206	3.04e-05	0.000278
MANF	1.205	0.00014	0.00106
PSME3	1.203	2.4e-05	0.000224
BTG1	1.201	0.000167	0.00123
CAMK1	1.201	0.00343	0.0163
SCAF4	1.201	1.89e-05	0.000182
POLR3E	1.2	1.52e-05	0.000151
NUP58	1.199	0.000156	0.00116
PES1	1.199	2.25e-05	0.000212
UBE2J1	1.199	0.000784	0.00472
PRPF3	1.196	1.98e-05	0.00019
KDM5B	1.195	6.92e-05	0.00057
MARCH7	1.194	2.44e-05	0.000228
SRPK1	1.194	1.82e-05	0.000176
C18orf32	1.193	0.000152	0.00113
CPSF4	1.193	6.15e-05	0.000516
TRMT44	1.193	2.94e-05	0.000269
ZNF347	1.193	1.78e-05	0.000173
PARP1	1.191	0.000127	0.000965
RUVBL1	1.191	3.57e-05	0.000321
ARL8B	1.19	2.14e-05	0.000203
MAPK12	1.19	0.000111	0.000861
EFTUD2	1.189	3.82e-05	0.00034
NAGPA	1.189	5.97e-05	0.000504
SPPL2B	1.189	3.56e-05	0.00032
BMPR1A	1.188	1.53e-05	0.000152
TXNRD3	1.187	4.03e-05	0.000357
SEC23IP	1.185	2.03e-05	0.000194
ZCCHC10	1.185	0.00154	0.00829
RAB11FIP1	1.184	0.000146	0.00109
TLK1	1.184	2.81e-05	0.000259
ANAPC7	1.182	3.69e-05	0.00033
FA2H	1.181	0.00101	0.00587
SOX5	1.181	0.000397	0.00263
ARFIP2	1.177	7.34e-05	0.000599
SRA1	1.177	0.000143	0.00107
MKNK1	1.176	0.000114	0.000876
RETREG3	1.176	7.65e-05	0.000622
LPCAT3	1.175	3.7e-05	0.000331
RABL6	1.175	3.06e-05	0.00028
SFMBT1	1.174	0.000372	0.00247
SECISBP2	1.173	6.28e-05	0.000525
TSPAN17	1.172	6.97e-05	0.000574
RBBP4	1.17	5.9e-05	0.000499
CUL2	1.169	2.72e-05	0.000251
FARP2	1.166	3.79e-05	0.000338
ABLIM1	1.165	0.000151	0.00113
SLC9A4	1.165	0.00451	0.0205
HSPD1	1.163	0.000208	0.00149
ARHGAP26	1.162	0.000561	0.00355
ADIPOR2	1.161	8.9e-05	0.00071
TRUB2	1.161	0.00132	0.00731
URAHP	1.161	6.45e-05	0.000537
XDH	1.161	0.000719	0.00439
CANT1	1.16	0.000173	0.00127
ECD	1.16	0.000112	0.000865
RANBP2	1.16	0.00011	0.000853
MOB4	1.158	6.19e-05	0.000519
PAFAH1B1	1.156	2.99e-05	0.000273
FAP	1.155	7.52e-05	0.000613
MINPP1	1.154	0.000375	0.00249
ALG5	1.153	0.000256	0.00179
G3BP2	1.153	0.000238	0.00168
SEC61A1	1.153	0.000109	0.000847
SIDT2	1.152	9.54e-05	0.000752
LRRC8C	1.151	0.0129	0.0496
POLR3D	1.151	0.000246	0.00173
AIP	1.15	4.48e-05	0.000391
BNIP2	1.15	0.000728	0.00443
MPC2	1.15	8.18e-05	0.000661
RRP1	1.15	4.87e-05	0.000421
TMEM11	1.15	0.00127	0.00709
ATRAID	1.149	0.00918	0.0373
EIF3J	1.149	8.6e-05	0.000689
SAE1	1.149	0.00301	0.0146
SYPL2	1.149	5.22e-05	0.000448
RANGAP1	1.146	8.32e-05	0.00067
ZDHHC13	1.146	3.98e-05	0.000353
MYO1D	1.145	0.00578	0.0253
TRIB3	1.144	0.000203	0.00146
SH2B3	1.143	7.27e-05	0.000595
TFE3	1.143	3.91e-05	0.000348
CDIP1	1.142	9.16e-05	0.000728
LRCH4	1.14	0.000688	0.00422
STRAP	1.14	5.44e-05	0.000464
PTPN9	1.139	0.00591	0.0258
ZDHHC18	1.139	3.52e-05	0.000317
FAM214B	1.137	0.0057	0.025
FAM122B	1.135	0.000659	0.00407
LIN9	1.135	0.000431	0.00282
GNAI1	1.133	6.6e-05	0.000547
SERTAD2	1.133	0.00234	0.0117
CALM1 (includes others)	1.132	5.97e-05	0.000503
SELENOI	1.132	6.51e-05	0.000541
BMP2	1.131	0.00031	0.0021
HM13	1.131	0.00031	0.0021
RRS1	1.131	0.000136	0.00103
RWDD4	1.128	0.000199	0.00144
KIF2A	1.127	0.000347	0.00233
CTNND1	1.126	6.14e-05	0.000515
C6	1.125	0.00235	0.0118
SLC25A38P1	1.125	0.000239	0.00169
CDK7	1.124	0.000242	0.0017
CYSTM1	1.124	0.000821	0.00491
REST	1.124	4.29e-05	0.000377
PPP1R7	1.121	0.000285	0.00196
TFB2M	1.121	7.28e-05	0.000595
BIRC8	1.12	9.92e-05	0.000778
RAB40C	1.119	0.000263	0.00183
KIDINS220	1.118	8.73e-05	0.000698
ELOVL2	1.116	0.000199	0.00144
IDE	1.116	7.31e-05	0.000597
LOC102724151	1.115	0.00864	0.0354
WASF2	1.115	0.000119	0.000912
ATP6V1D	1.114	0.000129	0.000981
LRG1	1.114	0.00236	0.0118
SUMO4	1.114	0.000173	0.00127
ADAM15	1.111	0.000449	0.00292
NUB1	1.111	0.0014	0.00768
EIF2B5	1.11	9.26e-05	0.000735
RBMS1	1.11	0.0115	0.0448
SNRPA	1.11	0.000159	0.00118
MTMR10	1.108	0.00062	0.00387
PQLC1	1.107	0.00346	0.0164
ACBD4	1.104	0.000202	0.00146
ETNK1	1.104	0.00176	0.00927
R3HDM2	1.103	0.00106	0.00609
SCRN2	1.103	0.000165	0.00122
GEMIN2	1.102	0.00114	0.00645
TGFBRAP1	1.102	0.000187	0.00136
PRMT6	1.101	0.00108	0.00619
SYVN1	1.101	9.58e-05	0.000755
TPCN1	1.1	0.000101	0.000788
USP16	1.1	0.000223	0.00159
FBXL5	1.099	8.93e-05	0.000712
SLC30A6	1.099	0.00019	0.00138
GPD2	1.098	0.00234	0.0117
OGDH	1.097	0.000285	0.00196
EIF3C	1.096	0.000101	0.000788
GCA	1.094	8.05e-05	0.000652
INTS2	1.094	0.000119	0.000913
SYNCRIP	1.092	9.4e-05	0.000744
FAM20B	1.091	0.000236	0.00167
RRP15	1.091	0.000311	0.00211
SYTL4	1.091	0.00577	0.0252
EIF2B3	1.09	0.000231	0.00163
SMARCA1	1.09	0.00413	0.0191
ZNF521	1.088	0.00375	0.0175
PPP2R5A	1.087	0.000499	0.00322
SEC61B	1.087	0.000279	0.00192
IPO7	1.086	0.000108	0.000839
PXK	1.086	0.000206	0.00148
SDHA	1.086	0.000109	0.000848
DNAJB8	1.085	0.0113	0.0444
HBEGF	1.085	0.00538	0.0238
SURF4	1.085	0.000192	0.00139
C1orf43	1.084	0.000194	0.00141
VAMP7	1.084	0.000163	0.00121
ELL2	1.083	0.000437	0.00286
CLINT1	1.082	0.000184	0.00134
HYAL1	1.082	0.00529	0.0235
MIEF1	1.082	0.000347	0.00233
ELOVL6	1.081	0.00292	0.0142
NAA50	1.081	0.000157	0.00117
EARS2	1.077	0.000157	0.00117
EPB41L5	1.077	0.000647	0.00401
FLAD1	1.076	0.00024	0.00169
WDR35	1.076	0.00613	0.0265
MLX	1.074	0.000233	0.00165
MTRF1L	1.074	0.00786	0.0326
ATIC	1.072	0.00289	0.0141
CCAR1	1.072	0.000144	0.00108
PFKFB4	1.072	0.00318	0.0153
USPL1	1.071	0.000345	0.00231
TMEM30A	1.07	0.000214	0.00153
ARL1	1.069	0.000221	0.00157
UBLCP1	1.068	0.00217	0.0111
WDR43	1.068	0.000297	0.00203
TOPORS	1.067	0.00127	0.0071
ENTPD5	1.065	0.000659	0.00407
ID3	1.065	0.000813	0.00487
METAP1	1.064	0.000212	0.00152
SNAP29	1.063	0.000523	0.00335
VPS28	1.063	0.000149	0.00111
FBXO46	1.061	0.00112	0.00639
FBXW11	1.061	0.000168	0.00124
ARFGAP2	1.059	0.000282	0.00194
MPP7	1.059	0.000734	0.00445
COQ10B	1.058	0.00033	0.00223
MAPK6	1.058	0.00025	0.00175
NSUN6	1.058	0.00374	0.0175
ABRAXAS2	1.057	0.00162	0.00865
TFAP4	1.057	0.00161	0.00858
AP1S3	1.056	0.000441	0.00288
CEBPG	1.056	0.000228	0.00162
UBE2B	1.056	0.00104	0.00603
DNAJC7	1.055	0.000178	0.0013
PIP5K1A	1.055	0.000153	0.00114
TNPO3	1.055	0.00145	0.00788
URB1	1.055	0.000282	0.00194
PTBP1	1.054	0.00849	0.0348
DDX19B	1.053	0.000135	0.00102
ELK3	1.053	0.00818	0.0338
NT5C3B	1.051	0.000563	0.00356
TTLL4	1.051	0.00108	0.00618
STK17B	1.05	0.00226	0.0114
PPP1CA	1.049	0.000476	0.00308
PSMD4	1.048	0.000171	0.00126
SUCO	1.048	0.000726	0.00442
NDUFAF2	1.047	0.00111	0.00634
TBRG4	1.047	0.00032	0.00217
TMEM86A	1.047	0.000506	0.00326
RSF1	1.045	0.00127	0.00712
LSM8	1.044	0.000871	0.00517
TBL3	1.041	0.0003	0.00205
ATPAF2	1.039	0.00107	0.00614
MTSS1L	1.039	0.00112	0.00635
UACA	1.038	0.00102	0.0059
FGB	1.037	0.000374	0.00249
HNF4A	1.037	0.00197	0.0102
SSB	1.037	0.000246	0.00173
TMEM64	1.037	0.00456	0.0207
TMOD2	1.037	0.000269	0.00186
ANP32D	1.033	0.00503	0.0225
VPS37A	1.032	0.000213	0.00152
HOXB3	1.031	0.00101	0.00587
PROZ	1.03	0.00071	0.00434
BOP1	1.029	0.00026	0.00181
PSMD13	1.029	0.000257	0.00179
SLC26A2	1.028	0.000962	0.00564
ATG9A	1.027	0.00355	0.0168
PPA1	1.027	0.00157	0.00841
FAM57B	1.026	0.000959	0.00563
PDRG1	1.026	0.00316	0.0152
PCDHGC5	1.025	0.0114	0.0446
SF3A2	1.025	0.000251	0.00176
SSBP1	1.025	0.00143	0.00783
MOB3A	1.024	0.000847	0.00505
PLEKHN1	1.024	0.0015	0.00813
CDC16	1.022	0.00146	0.00796
PLEC	1.021	0.00309	0.0149
DYM	1.02	0.000535	0.00341
NUFIP2	1.02	0.00141	0.00774
XRN1	1.02	0.00127	0.00711
IMPDH2	1.018	0.000318	0.00215
RPUSD2	1.018	0.00427	0.0196
IRF9	1.017	0.0113	0.0442
MRPS9	1.017	0.000407	0.00269
FAM110A	1.015	0.0112	0.0438
PSMD1	1.015	0.00027	0.00187
ABCG2	1.014	0.000693	0.00425
DIAPH1	1.014	0.00487	0.0219
RIPK2	1.014	0.00432	0.0199
PDPK1	1.012	0.000283	0.00195
PPID	1.012	0.000588	0.00369
ETFB	1.011	0.000537	0.00342
PIGU	1.011	0.0117	0.0456
DDC	1.01	0.00033	0.00223
USP14	1.01	0.0003	0.00205
LMAN1	1.009	0.000771	0.00465
TGFB1	1.009	0.00384	0.0179
ERG	1.008	0.00385	0.018
ST6GALNAC4	1.008	0.00601	0.0261
ARFGAP1	1.007	0.00358	0.0169
CEP170	1.007	0.00235	0.0118
SNAP23	1.007	0.000854	0.00508
CBX5	1.006	0.00123	0.0069
PCK2	1.006	0.000633	0.00394
CCDC88C	1.004	0.00111	0.00634
PTPN3	1.004	0.000681	0.00419
USP49	1.003	0.00303	0.0147
CTDSP1	1.002	0.0011	0.00627
KIN	1.002	0.00527	0.0234
QRICH1	1.002	0.000448	0.00292
ACOT7	1.001	0.00726	0.0306
BABAM2	1.001	0.000685	0.00421
LDLRAP1	1.001	0.00061	0.00381
GAK	1	0.00101	0.00589
RTN4	1	0.000576	0.00363
SPTBN1	-1.001	0.000677	0.00417
TMEM56-RWDD3	-1.001	0.000662	0.00409
TYRO3	-1.001	0.00152	0.00821
CLCN5	-1.005	0.0062	0.0268
KDM4C	-1.005	0.00128	0.00715
NUBP1	-1.007	0.00158	0.00846
TM4SF5	-1.007	0.00251	0.0124
HLCS	-1.008	0.00118	0.00667
PYROXD1	-1.008	0.000454	0.00295
QPCTL	-1.008	0.00503	0.0225
THRSP	-1.01	0.00483	0.0217
ENC1	-1.011	0.00344	0.0163
L3MBTL2	-1.011	0.00423	0.0195
MAN1A2	-1.011	0.0115	0.0448
CRIP2	-1.012	0.00434	0.0199
PAQR9	-1.012	0.00786	0.0326
MMP28	-1.014	0.000854	0.00509
PNKP	-1.015	0.00267	0.0131
DUSP11	-1.016	0.00762	0.0318
PROM1	-1.016	0.0047	0.0213
HPD	-1.017	0.00543	0.024
LACTB2	-1.017	0.000247	0.00173
CNNM3	-1.018	0.00217	0.0111
GANC	-1.02	0.000258	0.0018
ADAL	-1.022	0.0033	0.0158
NCOA7	-1.022	0.000436	0.00285
EP300	-1.023	0.00114	0.00647
FAM210B	-1.023	0.00687	0.0292
CDK10	-1.024	0.00485	0.0218
TEF	-1.026	0.00714	0.0302
MECR	-1.028	0.00235	0.0118
RREB1	-1.028	0.00126	0.00706
PROX1	-1.03	0.000615	0.00385
C20orf27	-1.031	0.0125	0.0482
RBBP5	-1.032	0.00264	0.013
RIDA	-1.033	0.000348	0.00233
ZFPM1	-1.033	0.00904	0.0368
COLGALT2	-1.036	0.000585	0.00368
ASMTL	-1.037	0.000416	0.00274
APOH	-1.038	0.00207	0.0106
HPS1	-1.039	0.000691	0.00423
WNK1	-1.04	0.00538	0.0238
LACC1	-1.041	0.00331	0.0158
GNPAT	-1.042	0.0015	0.00815
PAOX	-1.042	0.0002	0.00144
MPV17L	-1.043	0.00516	0.023
GPR155	-1.044	0.00156	0.0084
MSL3	-1.044	0.000512	0.00329
CHD4	-1.045	0.000503	0.00324
COX18	-1.045	0.000277	0.00191
DGLUCY	-1.045	0.000201	0.00145
BCORL1	-1.046	0.00456	0.0207
STT3B	-1.046	0.000248	0.00174
COLEC10	-1.047	0.00295	0.0143
FZD8	-1.048	0.0034	0.0162
SDR42E1	-1.049	0.00733	0.0308
INPP5A	-1.05	0.00206	0.0106
OGT	-1.052	0.00032	0.00217
H2AFY	-1.053	0.000223	0.00159
DLG1	-1.054	0.000271	0.00188
PRKCA	-1.054	0.0108	0.0427
CEP76	-1.057	0.00805	0.0333
NRIP1	-1.057	0.00039	0.00258
JPT1	-1.058	0.000448	0.00292
MPND	-1.059	0.00573	0.0251
MSRB2	-1.059	0.000329	0.00221
ADH1C	-1.061	0.00135	0.00746
GSE1	-1.061	0.0032	0.0154
DGAT1	-1.062	0.000311	0.00211
ATP2B1	-1.063	0.00025	0.00175
CSK	-1.063	0.000665	0.00411
CPVL	-1.064	0.000343	0.0023
DSCR3	-1.064	0.000214	0.00153
MOCS1	-1.064	0.000223	0.00159
MOB2	-1.065	0.000565	0.00357
RASGEF1C	-1.066	0.00568	0.0249
DYNC2H1	-1.067	0.00615	0.0266
INPPL1	-1.069	0.00292	0.0142
NDST1	-1.069	0.000162	0.0012
RAD21	-1.069	0.000162	0.0012
NSMAF	-1.071	0.000189	0.00137
CTSZ	-1.072	0.00661	0.0283
HSD17B11	-1.072	0.000156	0.00116
LANCL1	-1.073	0.000119	0.000913
TXNIP	-1.073	0.00671	0.0287
MED27	-1.074	0.000412	0.00271
OSBPL5	-1.075	0.000295	0.00202
PON3	-1.075	0.000306	0.00208
ZCRB1	-1.075	0.00167	0.00887
PUS7	-1.077	0.000109	0.000846
RRBP1	-1.077	0.00203	0.0105
SPATA18	-1.077	0.00723	0.0305
CST1	-1.079	0.000764	0.00461
NEBL	-1.079	0.00114	0.00648
ARHGAP42P1	-1.08	0.00158	0.00845
SMARCD3	-1.081	0.00209	0.0107
MOCOS	-1.083	0.000183	0.00133
LZTS2	-1.085	0.00606	0.0263
MEGF9	-1.085	0.00731	0.0307
PTPN14	-1.085	0.00203	0.0105
ENO3	-1.086	0.000626	0.0039
HSPB8	-1.086	0.000427	0.0028
SUPT7L	-1.086	0.012	0.0464
MYCBP2	-1.087	0.0118	0.0458
RAB9A	-1.087	0.000131	0.000995
IER3	-1.088	0.0104	0.0413
C6orf136	-1.089	0.00234	0.0117
DPF3	-1.09	0.00501	0.0224
WRB	-1.09	0.00317	0.0153
ICK	-1.091	0.00034	0.00229
NCOR1	-1.091	0.000214	0.00153
NAGK	-1.093	0.000325	0.00219
ZNF711	-1.093	0.000685	0.00421
PHYH	-1.094	0.000119	0.000913
PPP2R5C	-1.094	0.000299	0.00204
YY1	-1.094	0.000172	0.00126
FOXRED1	-1.095	0.000439	0.00287
EHHADH	-1.097	0.00111	0.00632
FAM89A	-1.097	0.000706	0.00432
MRC2	-1.098	0.0042	0.0194
MRPS11	-1.098	0.0033	0.0158
ARPP19	-1.099	0.000408	0.00269
ELOVL7	-1.1	0.00031	0.0021
PRR12	-1.101	0.000376	0.0025
SMYD2	-1.101	0.00266	0.0131
ING1	-1.106	0.00255	0.0126
APLP2	-1.107	0.000124	0.000945
CNDP1	-1.107	0.000432	0.00283
SLC39A13	-1.107	0.00786	0.0326
SERGEF	-1.108	0.00147	0.00798
YBX2	-1.11	0.00131	0.00729
EPS8L2	-1.112	9.19e-05	0.00073
GIT1	-1.113	0.000231	0.00163
CBX7	-1.114	0.00483	0.0218
TIMMDC1	-1.114	0.00672	0.0287
POLR1E	-1.115	0.00114	0.00648
LMBR1L	-1.116	0.000727	0.00442
EXOC1	-1.117	5.98e-05	0.000504
LAMC1	-1.117	0.000275	0.0019
WASF3	-1.118	0.00877	0.0358
FETUB	-1.119	0.000108	0.000839
PNPO	-1.12	0.000123	0.000939
RNF216P1	-1.12	0.000584	0.00368
BCAT2	-1.123	0.00402	0.0187
SLC25A18	-1.127	0.00999	0.04
SMC6	-1.127	0.000167	0.00123
FBRSL1	-1.128	9.05e-05	0.00072
CROT	-1.129	0.00068	0.00418
DUSP19	-1.13	0.00708	0.03
HSPA8	-1.13	0.00708	0.03
MAST3	-1.131	0.00907	0.0368
DEK	-1.132	0.00282	0.0138
GYG2P1	-1.133	0.00156	0.00838
HNRNPH3	-1.133	0.000188	0.00137
HYI	-1.133	9.63e-05	0.000759
MPST	-1.133	0.000244	0.00171
SH3GLB2	-1.133	0.000314	0.00213
SLC20A2	-1.133	0.00151	0.0082
TMPRSS6	-1.134	7.31e-05	0.000597
CAMK2B	-1.135	0.00284	0.0139
ACIN1	-1.136	9.69e-05	0.000763
AMZ1	-1.136	0.00587	0.0256
DLG3	-1.136	6.9e-05	0.00057
TBC1D10A	-1.137	0.0012	0.00676
TARBP1	-1.14	0.00688	0.0293
USP27X	-1.14	0.000888	0.00526
LBR	-1.141	0.00384	0.0179
SEMA6D	-1.141	0.00368	0.0173
UTRN	-1.141	0.00323	0.0155
LAMB1	-1.142	0.00538	0.0238
PIK3IP1	-1.142	0.00127	0.0071
FGFR1	-1.143	0.00308	0.0149
ACMSD	-1.146	0.00011	0.000853
HDAC1	-1.146	3.51e-05	0.000316
SPAG8	-1.147	0.000167	0.00123
DMD	-1.148	0.000809	0.00485
SREBF1	-1.151	0.00197	0.0102
SLC2A12	-1.153	0.000144	0.00108
KYAT3	-1.154	5.73e-05	0.000486
NAIF1	-1.154	0.00341	0.0162
GNA11	-1.155	0.0105	0.0416
DBT	-1.156	9.6e-05	0.000756
EPHX2	-1.156	6.06e-05	0.00051
SPSB3	-1.156	0.00965	0.0388
XRCC5	-1.156	0.000216	0.00154
CYP27A1	-1.159	0.000321	0.00217
PNPLA6	-1.159	0.00402	0.0187
SLC9B1	-1.159	4.16e-05	0.000367
BNIP3L	-1.16	9.82e-05	0.000772
SAMD13	-1.16	0.00636	0.0274
AFAP1L2	-1.162	8.91e-05	0.000711
CTCF	-1.163	5.06e-05	0.000436
EXO1	-1.163	0.00358	0.0169
ARHGEF26	-1.164	0.00172	0.0091
CRB1	-1.164	0.00998	0.04
NIT2	-1.164	7.71e-05	0.000627
WDFY3	-1.164	0.000934	0.0055
FKBP1B	-1.165	0.00683	0.0291
ELMOD3	-1.166	0.00946	0.0382
HOMER2	-1.166	9.48e-05	0.000748
SLC37A2	-1.166	5.52e-05	0.00047
EBPL	-1.168	0.001	0.00583
NR3C2	-1.169	0.000102	0.000802
FREM1	-1.17	0.00127	0.00712
GHR	-1.17	0.000244	0.00172
ECHDC2	-1.171	0.000876	0.00519
GYG2	-1.171	0.00104	0.00601
LRP5	-1.171	4.2e-05	0.00037
CERS2	-1.172	0.00029	0.00199
FOXP4	-1.172	0.00758	0.0316
RTRAF	-1.173	0.000124	0.00095
GRK3	-1.174	0.000277	0.00191
MYO1B	-1.174	4.51e-05	0.000393
TPBG	-1.175	0.00873	0.0357
MTMR3	-1.176	0.000141	0.00106
SYTL1	-1.176	0.00359	0.0169
COL4A3BP	-1.177	3.9e-05	0.000347
UBP1	-1.177	0.000173	0.00127
BGN	-1.178	0.000149	0.00112
MFSD3	-1.178	0.000869	0.00516
ZNF281	-1.182	0.00871	0.0356
HHIP	-1.183	0.00013	0.000988
AJUBA	-1.187	0.00563	0.0247
PSD2	-1.187	0.00298	0.0144
PLCG2	-1.191	0.00878	0.0359
TMEM205	-1.193	2.34e-05	0.000219
SPRY4	-1.195	0.00978	0.0393
COMMD1	-1.197	4.27e-05	0.000376
TNS2	-1.197	8.45e-05	0.000679
HMGB1	-1.198	0.0074	0.0311
TBC1D16	-1.198	0.0115	0.0448
C4A/C4B	-1.199	8.42e-05	0.000678
CBX8	-1.199	0.00305	0.0148
EED	-1.199	3.07e-05	0.00028
CHPT1	-1.2	0.000247	0.00173
PTPRB	-1.2	0.000201	0.00145
OGFOD1	-1.203	0.00134	0.00739
PGAP1	-1.204	0.00228	0.0115
RRAGC	-1.205	0.0031	0.0149
DPP3	-1.206	5.12e-05	0.00044
KIAA1217	-1.207	6.5e-05	0.00054
ANP32E	-1.21	0.00277	0.0136
AKR1D1	-1.213	2.59e-05	0.000241
DDB2	-1.214	0.0019	0.00988
ADGRA2	-1.217	0.00471	0.0213
CYP20A1	-1.217	2.79e-05	0.000257
NBEAL1	-1.221	0.000125	0.000952
HINT2	-1.222	6.38e-05	0.000533
OSGEPL1	-1.223	0.0022	0.0112
OTULIN	-1.223	0.00126	0.00705
RERE	-1.223	6.14e-05	0.000515
HDGFL2	-1.225	0.000222	0.00158
SFSWAP	-1.225	2.24e-05	0.000212
CGN	-1.229	0.000835	0.00498
ABCB8	-1.231	7.1e-05	0.000583
NUDT5	-1.233	5.91e-05	0.000499
NFRKB	-1.235	6.06e-05	0.00051
CDS1	-1.236	1.22e-05	0.000125
NAPSA	-1.236	2.23e-05	0.000211
RDH13	-1.237	0.00147	0.00799
ZSWIM5	-1.238	0.00211	0.0108
DLC1	-1.239	3.98e-05	0.000353
GBA2	-1.241	2.97e-05	0.000272
SRGAP1	-1.241	0.000215	0.00154
NEK9	-1.242	0.000336	0.00226
ARVCF	-1.243	4.18e-05	0.000368
DEPTOR	-1.243	7.23e-05	0.000593
BCL2L1	-1.244	0.00206	0.0106
FTSJ1	-1.245	0.000177	0.0013
PHTF2	-1.245	0.000187	0.00136
POF1B	-1.246	0.0017	0.00899
PTBP2	-1.246	3.56e-05	0.00032
TRAF4	-1.246	0.00219	0.0112
SLC22A15	-1.247	4.42e-05	0.000386
VTN	-1.247	6.56e-05	0.000545
STOX2	-1.248	0.000869	0.00516
SPSB2	-1.249	1.93e-05	0.000186
FTL	-1.25	2.24e-05	0.000211
HACL1	-1.25	2.35e-05	0.000221
LONP2	-1.252	1.44e-05	0.000144
TACO1	-1.255	0.000142	0.00107
TBC1D8B	-1.255	7.82e-05	0.000635
CYB5D2	-1.256	2.46e-05	0.000229
PHYHD1	-1.256	5.33e-05	0.000456
EPHA2	-1.257	0.00395	0.0184
HMGCL	-1.258	5.39e-05	0.000461
SIPA1L1	-1.259	6.97e-05	0.000575
TAF9B	-1.26	0.000674	0.00415
RNF19A	-1.264	1.32e-05	0.000134
MCU	-1.265	0.00959	0.0386
TUT1	-1.265	0.00141	0.00774
SNX1	-1.266	9.11e-05	0.000725
NR5A2	-1.268	1.64e-05	0.000161
DIABLO	-1.269	0.0117	0.0455
RIPK4	-1.269	1.39e-05	0.00014
SFMBT2	-1.269	2.62e-05	0.000242
WDSUB1	-1.269	0.00032	0.00217
PHKB	-1.272	4.12e-05	0.000364
SERPINA10	-1.272	1.67e-05	0.000164
SIN3B	-1.273	4.77e-05	0.000414
RGR	-1.274	2.02e-05	0.000193
ABCD2	-1.276	8.51e-05	0.000684
EXOC4	-1.276	0.000764	0.00461
RICTOR	-1.276	4.8e-05	0.000415
EPB41	-1.277	2.55e-05	0.000237
FCHO1	-1.277	5.26e-06	5.93e-05
ID1	-1.277	0.000774	0.00467
ATF7	-1.281	9.85e-05	0.000774
TMEM69	-1.281	0.0029	0.0141
TP53BP1	-1.284	0.00221	0.0112
ATP11A	-1.285	0.00363	0.0171
KIFC3	-1.285	0.00724	0.0305
CRYZ	-1.288	4.26e-06	4.92e-05
DDAH1	-1.288	6.57e-06	7.26e-05
PRR5	-1.288	0.000291	0.00199
SCRIB	-1.288	0.00137	0.00754
CASP2	-1.289	0.00132	0.00731
FAM50A	-1.289	1.32e-05	0.000134
MBIP	-1.289	0.00318	0.0153
TPI1	-1.289	3.51e-05	0.000316
RBP4	-1.29	0.000108	0.000839
AFG1L	-1.292	0.000732	0.00445
C12orf43	-1.292	4.86e-06	5.55e-05
FKBP4	-1.292	1.63e-05	0.00016
ZNF526	-1.292	2.02e-05	0.000194
MRPL14	-1.293	7.39e-05	0.000602
STN1	-1.294	0.000276	0.00191
ABCA6	-1.295	1.37e-05	0.000138
SLC27A2	-1.296	7.73e-06	8.36e-05
ANXA4	-1.298	4.12e-06	4.79e-05
GSTA3	-1.299	1.63e-05	0.00016
[truncated: 1,494 more rows]
